# Supplementary material for: Prevalence of non-influenza respiratory viruses in acute respiratory infection cases in Mexico
Source: PLoS One. 2017 May 3;12(5):e0176298. doi: 10.1371/journal.pone.0176298 (PMC5415110; doi:10.1371/journal.pone.0176298)
Supplement: S1 File — (XLSX) [file pone.0176298.s003.xlsx]

## Sheet: Hoja1
FOLIO	SEASON	GENDER	AGE	ESTATE	TYPE OF PATIENT	HOSPITALIZATION TIME	HRSV	HMpV	HPIV1	HPIV2	HPIV3	HPIV4	HMdV	RV	HCoV 229E	βCoV1	HCoV NL63	HCoV HKU1	HEV	HBpV	FEVER	COUGH	HEADACHE	ODINOPHALGIAS	MYALGIA	ARTHRALGIAS	POSTRATION	RHINORRHEA	CHILL	ABDOMINAL PAIN	CONJUNCTIVITIS	DYSPNOEA	CYANOSIS	DIARRHEA	CHEST PAIN	POLYPNEA	IRRITABILITY	NUMBER OF SYMPTOMS	AMOUNT OF COMORBILITY WITH CHRONIC DISEASE	AMOUNT OF COMORBILITY WITHOUT CHRONIC DISEASE	CHRONIC DISEASE	DIABETES	ASTHMA	IMMUNOSUPPRESSION	SMOKING	OBESITY	HIV	PREGNANCY	COINFECTIONS
1	OTOÑO	M	53	MEXICO	HOSPITALIZADO	3	0	0	0	0	0	0	0	0	0	0	0	0	0	0	1	1	1	1	1	1	1	1	1	1	0	1	1	0	1	1	0	14	3	2	1	1	0	0	1	0	0	0
2	OTOÑO	M	21	MORELOS	HOSPITALIZADO	16	0	0	0	0	0	0	0	1	0	0	0	0	0	0	1	1	1	0	1	1	1	0	1	0	0	1	0	0	1	0	0	9	0	0	0	0	0	0	0	0	0	0	HRV_
3	OTOÑO	M	0	DISTRITO FEDERAL	HOSPITALIZADO	5	0	0	0	0	0	0	0	1	0	0	0	0	0	0	1	1	0	0	0	0	0	1	1	1	0	0	0	0	0	0	0	5	0	0	0	0	0	0	0	0	0	0	HRV_
4	OTOÑO	F	2	DISTRITO FEDERAL	HOSPITALIZADO	1	0	0	0	0	0	0	0	1	0	0	0	0	0	0	1	1	1	0	1	1	1	1	1	0	0	1	0	0	1	0	1	11	0	0	0	0	0	0	0	0	0	0	HRV_
5	OTOÑO	M	63	QUERETARO	HOSPITALIZADO	10	0	0	0	0	0	0	0	0	0	0	0	0	0	0	0	1	1	0	1	0	1	0	0	1	0	1	1	0	1	1	0	9	1	0	1	0	0	0	0	0	0	0
6	OTOÑO	M	42	PUEBLA	HOSPITALIZADO	13	0	0	0	0	0	0	0	0	0	0	0	0	0	0	1	1	1	1	1	1	1	0	1	1	0	1	0	1	1	0	0	12	0	0	0	0	0	0	0	0	0	0
7	OTOÑO	M	76	QUERETARO	HOSPITALIZADO	8	0	0	0	0	0	0	0	0	0	0	0	0	0	0	0	1	0	1	0	0	1	1	1	0	0	1	0	0	1	0	0	7	0	0	0	0	0	0	0	0	0	0
8	OTOÑO	F	7	QUERETARO	HOSPITALIZADO	23	0	0	0	0	0	0	0	0	0	0	0	0	0	0	1	1	1	1	1	1	1	1	1	0	1	1	1	0	1	1	0	14	0	0	0	0	0	0	0	0	0	0
9	OTOÑO	M	83	TABASCO	HOSPITALIZADO	2	0	0	0	0	0	0	0	0	0	0	0	0	0	0	0	1	1	1	1	1	1	0	1	0	0	1	1	0	1	1	0	11	0	0	0	2	0	0	0	0	0	0
10	OTOÑO	F	2	SAN LUIS POTOSI	HOSPITALIZADO	1	0	0	0	0	0	0	0	0	0	0	0	0	1	0	1	1	1	0	0	0	0	1	0	0	0	1	0	0	0	0	1	6	0	0	0	0	0	0	0	0	0	0	HEV_
11	OTOÑO	M	1	HIDALGO	HOSPITALIZADO	1	0	0	0	0	0	0	0	0	0	0	0	0	1	0	1	1	1	0	0	0	0	1	0	0	0	1	0	0	0	0	1	6	0	0	0	0	0	0	0	0	0	0	HEV_
12	OTOÑO	M	87	SAN LUIS POTOSI	HOSPITALIZADO	10	0	0	0	0	0	0	0	0	0	0	0	0	0	0	1	1	1	0	1	1	0	1	1	0	0	1	0	0	0	0	0	8	1	0	1	0	0	0	0	0	0	0
13	OTOÑO	M	0	MICHOACAN	HOSPITALIZADO	2	0	0	0	0	0	0	0	0	0	0	0	0	0	0	1	1	1	1	0	0	1	0	1	0	1	1	0	1	1	0	0	10	0	0	0	0	0	0	0	0	0	0
14	OTOÑO	M	0	QUINTANA ROO	HOSPITALIZADO	2	0	0	0	0	0	0	0	0	0	0	0	0	0	0	0	1	0	1	2	2	1	1	1	0	0	1	1	0	0	1	1	9	2	1	1	0	0	1	0	0	0	0
15	OTOÑO	M	10	MEXICO	HOSPITALIZADO	9	0	0	0	0	0	0	0	0	0	0	0	0	0	0	1	1	1	0	0	1	0	1	0	0	0	1	0	0	0	0	0	6	0	0	0	0	0	0	0	0	0	0
16	OTOÑO	F	11	MORELOS	HOSPITALIZADO	6	0	0	0	0	0	0	0	1	0	0	0	0	0	0	1	1	1	1	1	1	0	1	1	0	0	1	0	0	1	0	0	10	0	0	0	0	0	0	0	0	0	0	HRV_
17	OTOÑO	F	79	PUEBLA	HOSPITALIZADO	6	0	0	0	0	0	0	0	0	0	0	0	0	0	0	1	1	1	0	1	1	1	0	1	0	0	1	0	0	1	0	0	9	2	1	1	1	0	0	0	0	0	0
18	OTOÑO	M	60	MICHOACAN	HOSPITALIZADO	9	0	0	0	0	0	0	0	0	0	0	0	0	0	0	0	1	1	1	1	1	1	0	1	1	1	1	0	0	1	0	0	11	0	0	0	0	0	0	0	0	0	0
19	OTOÑO	F	37	QUERETARO	HOSPITALIZADO	6	0	1	0	0	0	0	0	0	0	0	0	0	0	0	1	1	1	1	1	1	1	1	1	0	0	1	0	0	1	0	0	11	3	2	1	0	0	1	0	1	0	0	HMpV_
20	OTOÑO	M	70	MICHOACAN	HOSPITALIZADO	14	0	0	0	0	0	0	0	0	0	0	0	0	0	0	0	0	0	0	1	0	1	1	1	0	0	1	1	0	1	1	0	8	2	1	1	1	0	0	0	0	0	0
21	OTOÑO	F	17	PUEBLA	HOSPITALIZADO	14	0	0	0	0	0	0	0	0	0	0	0	0	0	0	0	1	0	1	1	1	1	0	1	0	0	1	0	0	1	0	0	8	3	2	1	0	1	0	0	0	0	1
22	OTOÑO	F	70	DISTRITO FEDERAL	HOSPITALIZADO	1	0	0	0	0	0	0	0	1	0	0	0	0	0	0	0	1	1	0	1	1	1	1	1	0	0	1	1	0	1	1	0	11	3	2	1	0	0	0	1	1	0	0	HRV_
23	OTOÑO	M	0	TABASCO	HOSPITALIZADO	2	1	0	0	0	0	0	0	0	0	0	0	0	0	0	1	1	1	1	1	1	1	1	1	0	0	1	1	0	1	1	1	14	0	0	0	0	0	0	0	0	0	0	RSV_
24	OTOÑO	F	1	MEXICO	HOSPITALIZADO	9	1	0	0	0	0	0	0	0	0	0	0	0	0	0	0	1	0	0	0	0	0	1	0	0	0	1	0	0	0	0	1	4	0	0	0	0	0	0	0	0	0	0	RSV_
25	OTOÑO	F	0	SAN LUIS POTOSI	HOSPITALIZADO	0	0	0	0	0	1	0	0	0	0	1	0	0	0	0	1	1	0	0	0	0	0	0	0	0	0	1	0	0	0	0	1	4	0	0	0	0	0	0	0	0	0	0	HPIV3_HCoVOC43_
26	OTOÑO	F	17	PUEBLA	HOSPITALIZADO	14	0	0	0	0	0	0	0	0	0	0	0	0	0	0	0	1	0	1	1	1	1	0	1	0	0	1	0	0	1	0	0	8	3	2	1	0	1	0	0	0	0	1
27	OTOÑO	M	27	MEXICO	HOSPITALIZADO	12	0	0	0	0	0	0	0	1	0	0	0	0	0	0	0	0	1	0	1	1	0	1	0	0	0	1	1	0	1	1	0	8	3	2	1	0	1	0	1	0	0	0	HRV_
28	OTOÑO	M	22	DISTRITO FEDERAL	HOSPITALIZADO	8	0	0	0	0	0	0	0	0	0	0	0	0	0	0	1	1	1	0	1	1	1	0	1	1	0	0	0	1	1	0	0	10	2	1	1	0	0	0	0	0	1	0
29	OTOÑO	M	63	MEXICO	HOSPITALIZADO	3	0	0	0	0	0	0	0	0	0	0	0	0	0	0	1	1	1	1	1	1	1	0	1	0	0	1	0	0	1	0	0	10	1	0	1	0	0	0	0	0	0	0
30	OTOÑO	F	59	QUERETARO	HOSPITALIZADO	9	0	0	0	0	0	0	0	0	0	0	0	0	0	0	1	1	1	1	1	1	1	1	1	0	0	1	1	0	1	1	0	13	0	0	0	0	0	0	0	0	0	0
31	OTOÑO	M	62	PUEBLA	HOSPITALIZADO	24	0	0	0	0	0	0	0	0	0	0	0	0	0	0	1	1	1	1	1	1	1	1	1	0	0	1	0	0	1	0	0	11	0	0	0	0	0	0	0	0	0	0
32	OTOÑO	M	72	MEXICO	HOSPITALIZADO	5	0	0	0	0	0	0	0	0	0	0	0	0	0	0	1	1	1	0	1	1	0	0	0	0	0	1	0	0	1	0	0	7	0	0	0	0	0	0	0	0	0	0
33	OTOÑO	F	57	MEXICO	HOSPITALIZADO	0	0	0	0	0	0	0	0	0	0	0	0	0	0	0	1	1	1	1	1	1	1	0	1	0	0	1	0	0	1	0	0	10	2	1	1	0	0	1	0	0	0	0
34	OTOÑO	F	54	JALISCO	HOSPITALIZADO	5	0	0	0	0	0	0	0	0	0	0	0	0	0	0	1	1	1	1	1	1	1	1	1	0	0	1	0	0	0	0	0	10	4	3	1	1	0	0	1	1	0	0
35	OTOÑO	M	23	HIDALGO	HOSPITALIZADO	3	0	0	0	0	0	0	0	0	0	0	0	0	0	0	0	1	1	0	1	0	1	0	1	0	0	1	0	0	0	0	0	6	0	0	0	0	0	0	0	0	0	0
36	OTOÑO	M	23	HIDALGO	HOSPITALIZADO	3	0	0	0	0	0	0	0	0	0	0	0	0	0	0	0	1	1	0	1	0	1	0	1	0	0	1	0	0	0	0	0	6	0	0	0	0	0	0	0	0	0	0
37	OTOÑO	F	49	HIDALGO	HOSPITALIZADO	8	0	0	0	0	0	0	0	0	0	0	0	0	0	0	0	1	1	1	0	0	1	1	0	0	0	1	0	0	1	0	0	7	0	0	0	0	0	0	0	0	0	0
38	OTOÑO	M	77	QUERETARO	HOSPITALIZADO	-41935	0	0	0	0	0	0	0	0	0	0	0	0	1	0	1	1	1	1	1	1	1	1	1	0	1	1	0	1	1	0	0	13	3	2	1	0	0	1	1	0	0	0	HEV_
39	OTOÑO	M	1	QUERETARO	HOSPITALIZADO	3	0	0	0	0	0	0	0	0	0	0	0	0	0	0	2	0	2	2	2	2	1	0	2	0	0	1	0	0	2	0	0	2	0	0	0	0	0	0	0	0	0	0
40	OTOÑO	M	75	DISTRITO FEDERAL	HOSPITALIZADO	2	1	0	0	0	0	0	0	0	0	0	0	0	0	0	0	0	0	0	1	1	1	0	1	0	0	1	0	0	0	0	0	5	0	0	0	0	0	0	0	0	0	0	RSV_
41	OTOÑO	F	76	TABASCO	HOSPITALIZADO	8	0	0	0	0	0	0	0	0	0	0	0	0	0	0	1	1	1	0	1	1	1	1	0	0	0	1	0	0	1	0	0	9	2	1	1	1	0	0	0	0	0	0
42	OTOÑO	M	53	TABASCO	HOSPITALIZADO	2	0	0	0	0	0	0	0	0	0	0	0	0	0	0	1	1	1	1	0	0	0	1	0	1	1	0	0	1	0	0	0	8	0	0	0	0	0	0	0	0	0	0
43	OTOÑO	M	1	TABASCO	HOSPITALIZADO	2	1	0	0	0	0	0	0	0	0	0	0	0	0	0	1	1	1	0	0	0	0	1	1	0	0	1	0	0	1	0	0	7	0	0	0	0	0	0	0	0	0	0	RSV_
44	OTOÑO	M	0	TABASCO	HOSPITALIZADO	1	1	0	0	0	0	0	0	0	0	0	0	0	0	0	1	1	1	0	0	0	0	1	0	0	0	0	0	0	1	0	0	5	0	0	0	0	0	0	0	0	0	0	RSV_
45	OTOÑO	F	0	TABASCO	HOSPITALIZADO	2	1	0	0	0	0	0	0	0	0	0	0	0	0	0	1	1	1	0	0	0	0	1	1	0	0	0	0	0	1	0	0	6	0	0	0	0	0	0	0	0	0	0	RSV_
46	OTOÑO	F	2	PUEBLA	HOSPITALIZADO	7	1	0	0	0	0	0	0	0	0	0	0	0	0	0	1	1	1	1	1	1	1	1	1	1	0	1	0	0	1	0	1	13	0	0	0	0	0	0	0	0	0	0	RSV_
47	OTOÑO	F	16	MORELOS	HOSPITALIZADO	3	0	0	0	0	0	0	0	0	0	0	0	0	1	0	1	1	1	0	1	1	0	0	1	0	0	1	0	0	1	0	0	8	0	0	0	0	0	0	0	0	0	0	HEV_
48	OTOÑO	M	2	BAJA CALIFORNIA SUR	HOSPITALIZADO	4	0	0	0	0	0	0	0	1	0	0	0	0	0	1	0	1	2	2	2	2	0	1	2	2	0	1	0	0	2	0	1	4	0	0	0	0	0	0	0	0	0	0	HRV_HBoV_
49	OTOÑO	F	0	TABASCO	HOSPITALIZADO	1	1	0	0	0	0	0	0	0	0	0	0	0	0	0	1	1	0	0	0	0	1	1	1	0	0	1	0	0	0	0	1	7	0	0	0	0	0	0	0	0	0	0	RSV_
50	OTOÑO	M	74	TABASCO	HOSPITALIZADO	1	0	0	0	0	0	0	0	0	0	0	0	0	0	0	1	1	1	1	1	1	1	1	1	0	0	1	0	0	1	0	0	11	2	1	1	0	0	0	1	0	0	0
51	OTOÑO	F	75	DISTRITO FEDERAL	AMBULATORIO	0	0	0	0	0	0	0	0	0	0	0	0	0	0	0	1	1	1	1	1	1	0	1	1	0	1	0	0	0	0	0	0	9	0	0	0	0	0	0	0	0	0	0
52	OTOÑO	M	32	BAJA CALIFORNIA SUR	HOSPITALIZADO	3	1	0	0	0	0	0	0	0	0	0	0	0	0	0	0	1	0	1	0	1	0	1	0	1	1	1	0	1	1	0	0	9	1	1	0	0	0	0	0	1	0	0	RSV_
53	OTOÑO	F	34	PUEBLA	HOSPITALIZADO	3	0	0	0	0	0	0	0	0	0	0	0	0	1	0	0	1	1	1	1	1	0	1	1	1	0	0	0	0	1	0	0	9	2	1	1	0	0	1	0	0	0	0	HEV_
54	OTOÑO	F	86	SAN LUIS POTOSI	HOSPITALIZADO	6	0	0	0	0	0	0	0	0	0	0	0	0	0	0	1	1	0	0	0	0	1	0	0	0	0	1	0	0	0	0	0	4	3	2	1	1	0	0	0	1	0	0
55	OTOÑO	M	0	SAN LUIS POTOSI	HOSPITALIZADO	7	0	0	0	0	0	0	0	0	0	0	0	0	0	0	1	1	1	1	1	1	1	1	1	1	1	1	1	1	1	1	1	17	0	0	0	0	0	0	0	0	0	0
56	OTOÑO	F	72	HIDALGO	HOSPITALIZADO	6	0	0	0	0	0	0	0	0	0	0	0	0	0	0	1	1	1	1	0	0	1	1	0	0	1	1	1	0	1	1	0	11	2	1	1	1	0	0	0	0	0	0
57	OTOÑO	F	3	TABASCO	HOSPITALIZADO	4	0	0	0	0	0	0	0	1	0	0	0	0	0	0	1	1	1	0	0	0	1	1	1	1	0	1	0	1	0	0	1	10	0	0	0	0	0	0	0	0	0	0	HRV_
58	OTOÑO	F	63	MEXICO	HOSPITALIZADO	12	0	0	0	0	0	0	0	0	0	0	0	0	0	0	0	1	1	1	1	1	0	0	1	0	1	1	1	0	1	1	0	11	0	0	0	0	0	0	0	0	0	0
59	OTOÑO	M	68	DISTRITO FEDERAL	HOSPITALIZADO	8	0	0	0	0	0	0	0	0	0	0	0	0	0	0	0	0	0	1	1	0	0	0	1	1	1	1	1	1	1	1	0	10	3	2	1	1	0	0	0	1	0	0
60	OTOÑO	M	17	MEXICO	HOSPITALIZADO	1	0	0	0	0	0	0	0	0	0	0	0	0	0	0	1	1	1	0	0	0	0	1	1	0	0	0	1	0	0	1	0	7	0	0	0	0	0	0	0	0	0	0
61	OTOÑO	M	21	DISTRITO FEDERAL	HOSPITALIZADO	1	0	0	0	0	0	0	0	0	0	0	0	0	0	0	1	1	1	1	0	0	0	0	0	0	0	1	0	0	1	0	0	6	0	0	0	0	0	0	0	0	0	0
62	OTOÑO	M	2	DISTRITO FEDERAL	HOSPITALIZADO	4	0	0	0	0	0	0	0	0	0	0	0	0	1	0	1	1	0	1	0	0	0	1	0	0	0	1	0	0	0	0	1	6	0	0	0	0	0	0	0	0	0	0	HEV_
63	OTOÑO	F	51	OAXACA	HOSPITALIZADO	0	0	0	0	0	0	0	0	0	0	0	0	0	0	0	1	1	1	1	0	0	1	1	0	0	0	1	0	0	1	0	0	8	2	1	1	1	0	0	0	0	0	0
64	OTOÑO	M	66	MEXICO	HOSPITALIZADO	2	1	0	0	0	0	0	0	0	0	0	0	0	0	0	1	1	1	1	1	1	0	0	1	0	0	1	0	0	1	0	0	9	0	0	0	0	0	0	0	0	0	0	RSV_
65	OTOÑO	M	68	BAJA CALIFORNIA NORTE	HOSPITALIZADO	8	0	0	0	0	0	0	0	0	0	0	0	0	1	0	0	1	0	0	0	0	1	0	0	1	0	1	0	1	1	0	0	6	3	2	1	1	0	0	1	0	0	0	HEV_
66	OTOÑO	F	51	BAJA CALIFORNIA NORTE	HOSPITALIZADO	19	0	0	0	0	0	0	0	0	0	0	0	0	0	0	0	1	1	0	1	1	1	0	1	1	0	1	0	1	1	0	0	10	3	2	1	1	0	0	0	1	0	0
67	OTOÑO	F	31	MEXICO	HOSPITALIZADO	2	0	0	0	0	0	0	0	0	0	0	0	0	0	0	0	1	1	1	0	0	1	1	1	1	0	1	0	0	1	0	0	9	1	1	0	0	0	0	0	0	0	1
68	OTOÑO	F	47	DISTRITO FEDERAL	HOSPITALIZADO	2	0	0	0	0	0	0	0	0	0	0	0	0	0	0	0	1	1	0	0	0	1	1	0	1	0	1	1	0	1	1	0	9	0	0	0	0	0	0	0	0	0	0
69	OTOÑO	F	32	DISTRITO FEDERAL	HOSPITALIZADO	1	0	0	0	0	0	0	0	0	0	0	0	0	0	0	1	1	1	0	0	0	0	1	1	0	1	1	0	1	1	0	0	9	0	0	0	0	0	0	0	0	0	0
70	OTOÑO	M	0	SAN LUIS POTOSI	HOSPITALIZADO	7	0	0	0	0	0	0	0	0	0	0	0	0	0	0	1	1	0	0	0	0	0	0	0	0	0	0	0	0	0	0	1	3	0	0	0	0	0	0	0	0	0	0
71	OTOÑO	M	53	SAN LUIS POTOSI	HOSPITALIZADO	-41946	0	1	0	0	0	0	0	0	0	0	0	0	0	0	1	0	0	0	0	0	1	0	0	0	0	0	0	0	0	0	0	2	0	0	0	0	0	0	0	0	0	0	HMpV_
72	OTOÑO	F	0	BAJA CALIFORNIA SUR	HOSPITALIZADO	3	1	0	0	0	0	0	0	0	0	0	0	0	0	0	0	1	1	1	0	0	0	0	0	1	1	1	0	0	1	0	0	7	0	0	0	0	0	0	0	0	0	0	RSV_
73	OTOÑO	M	71	BAJA CALIFORNIA SUR	HOSPITALIZADO	3	0	0	0	0	0	0	0	0	0	0	0	0	0	0	0	1	1	1	0	0	1	0	0	0	0	1	0	0	0	0	0	5	3	2	1	1	0	1	0	0	0	0
74	OTOÑO	F	1	TABASCO	HOSPITALIZADO	0	1	0	0	0	0	0	0	0	0	0	0	0	0	0	1	1	0	0	0	0	1	0	0	0	0	0	0	0	0	0	1	4	0	0	0	0	0	0	0	0	0	0	RSV_
75	OTOÑO	F	0	TABASCO	HOSPITALIZADO	0	1	0	0	0	0	0	0	0	0	0	0	0	1	0	1	1	0	0	0	0	1	0	0	0	0	0	0	0	0	0	1	4	0	0	0	0	0	0	0	0	0	0	RSV_HEV_
76	OTOÑO	F	55	VERACRUZ	HOSPITALIZADO	8	0	0	0	0	0	0	0	0	0	0	0	0	0	0	1	1	0	0	0	0	1	0	0	0	0	1	0	0	0	0	0	4	2	1	1	1	0	0	0	0	0	0
77	OTOÑO	M	69	HIDALGO	HOSPITALIZADO	9	0	0	0	0	0	0	0	0	0	0	0	0	1	0	0	1	0	0	0	0	1	0	0	0	0	1	1	0	0	1	0	5	0	0	0	0	0	0	0	0	0	0	HEV_
78	OTOÑO	M	0	TABASCO	HOSPITALIZADO	1	1	0	0	0	0	0	0	0	0	0	0	0	0	0	1	1	1	1	0	0	1	1	1	0	0	1	1	1	1	1	1	13	0	0	0	0	0	0	0	0	0	0	RSV_
79	OTOÑO	F	0	TABASCO	HOSPITALIZADO	1	1	1	0	0	0	0	0	0	0	0	0	0	0	0	0	1	0	1	0	0	0	1	0	0	0	0	0	0	2	0	0	3	0	0	0	0	0	0	0	0	0	0	RSV_HMpV_
80	OTOÑO	M	51	TABASCO	HOSPITALIZADO	1	0	0	0	0	0	0	0	0	0	0	0	0	0	0	2	1	0	1	0	0	1	0	1	1	1	0	0	1	1	0	0	8	0	0	0	0	2	0	0	0	0	0
81	OTOÑO	F	2	MEXICO	HOSPITALIZADO	3	0	0	0	0	0	0	0	0	0	0	0	0	0	0	1	1	1	1	1	0	1	0	1	0	0	1	0	0	0	0	0	8	0	0	0	0	0	0	0	0	0	0
82	OTOÑO	F	1	MEXICO	HOSPITALIZADO	3	0	0	0	0	0	0	1	0	0	0	0	0	0	0	1	1	0	1	0	0	0	0	0	0	0	0	0	0	0	0	1	4	0	0	0	0	0	0	0	0	0	0	HAdV_
83	OTOÑO	M	1	MEXICO	HOSPITALIZADO	7	0	1	0	0	0	0	0	0	0	0	0	0	0	0	1	1	2	1	2	2	1	1	2	0	0	1	0	0	2	0	1	7	0	0	0	0	0	0	0	0	0	0	HMpV_
84	OTOÑO	M	0	HIDALGO	HOSPITALIZADO	2	0	0	0	0	0	0	0	0	0	0	0	0	0	0	0	1	1	1	1	1	1	1	0	0	0	1	0	1	1	0	0	10	0	0	0	0	0	0	0	0	0	0
85	OTOÑO	F	56	DISTRITO FEDERAL	HOSPITALIZADO	45	0	0	0	0	0	0	0	0	0	0	0	0	0	0	1	1	1	0	1	1	0	0	1	0	0	0	0	0	0	0	0	6	2	1	1	1	0	0	0	0	0	0
86	OTOÑO	M	28	SAN LUIS POTOSI	HOSPITALIZADO	4	0	0	0	0	0	0	0	0	0	0	0	0	0	0	1	1	1	0	0	0	1	1	1	1	1	1	0	0	1	0	0	10	3	2	1	0	1	0	1	0	0	0
87	OTOÑO	M	0	TLAXCALA	HOSPITALIZADO	4	1	0	0	0	0	0	0	0	0	1	0	0	0	1	1	1	0	0	0	0	1	0	0	0	0	1	0	0	0	0	1	5	0	0	0	0	0	0	0	0	0	0	RSV_HCoVOC43_HBoV_
88	OTOÑO	M	54	DISTRITO FEDERAL	HOSPITALIZADO	2	0	0	0	0	0	0	0	0	0	0	0	0	0	0	1	1	1	0	1	1	1	1	1	0	0	1	0	0	1	0	0	10	0	0	0	0	0	0	0	0	0	0
89	OTOÑO	F	67	DISTRITO FEDERAL	HOSPITALIZADO	2	0	0	0	0	0	0	0	0	0	0	0	0	0	0	1	1	1	0	1	1	1	1	1	0	0	1	0	0	1	0	0	10	0	0	0	0	0	0	0	0	0	0
90	OTOÑO	M	45	MEXICO	HOSPITALIZADO	2	0	0	0	0	0	0	0	0	0	0	0	0	0	0	1	1	1	0	1	1	1	1	1	0	0	1	0	0	1	0	0	10	0	0	0	0	0	0	0	0	0	0
91	OTOÑO	F	58	DISTRITO FEDERAL	HOSPITALIZADO	6	0	0	0	0	0	0	0	0	0	0	0	0	0	0	1	1	1	0	1	1	0	0	0	1	1	0	0	0	0	0	0	7	0	0	0	0	0	0	0	0	0	0
92	OTOÑO	F	3	TABASCO	HOSPITALIZADO	1	1	0	0	0	0	0	0	0	0	0	0	0	0	0	1	1	1	0	0	1	1	1	1	1	0	1	1	1	1	1	1	14	0	0	0	0	0	0	0	0	0	0	RSV_
93	OTOÑO	F	46	DISTRITO FEDERAL	HOSPITALIZADO	9	0	0	0	0	0	0	0	0	0	0	0	0	0	0	1	0	1	0	0	0	1	0	0	1	0	1	0	0	0	0	0	5	3	2	1	1	0	0	0	1	0	0
94	OTOÑO	F	0	DISTRITO FEDERAL	HOSPITALIZADO	1	1	0	0	0	0	0	0	0	0	0	0	0	0	0	1	1	0	0	0	0	0	1	0	0	0	1	0	0	0	0	1	5	0	0	0	0	0	0	0	0	0	0	RSV_
95	OTOÑO	M	1	MORELOS	HOSPITALIZADO	7	0	0	0	0	0	0	0	1	0	0	0	0	0	0	0	1	2	1	2	2	1	1	0	0	0	0	0	0	0	0	1	5	0	0	0	0	0	0	0	0	0	0	HRV_
96	OTOÑO	F	26	DISTRITO FEDERAL	HOSPITALIZADO	4	0	0	0	0	0	0	0	0	0	0	0	0	0	0	1	1	1	1	1	1	0	1	1	0	0	0	0	0	1	0	0	9	0	0	0	0	0	0	0	0	0	0
97	OTOÑO	M	4	MEXICO	HOSPITALIZADO	6	1	0	0	0	0	0	0	0	0	0	0	0	0	0	1	1	1	1	1	1	0	1	1	0	0	1	0	0	1	0	1	11	0	0	0	0	0	0	0	0	0	0	RSV_
98	OTOÑO	M	52	DISTRITO FEDERAL	HOSPITALIZADO	8	0	0	0	0	0	0	0	0	0	0	0	0	0	0	0	1	1	1	1	1	1	0	1	0	0	1	0	0	0	0	0	8	1	0	1	0	0	0	0	0	0	0
99	OTOÑO	M	81	TLAXCALA	HOSPITALIZADO	-41955	0	0	0	0	0	0	0	1	0	0	0	0	0	0	2	1	0	0	1	1	1	0	0	1	0	1	1	0	0	1	0	8	2	1	1	0	0	0	1	0	0	0	HRV_
100	OTOÑO	F	9	TABASCO	HOSPITALIZADO	1	0	0	0	0	0	0	0	0	0	0	0	0	0	0	0	1	1	1	1	0	0	1	0	0	0	1	0	0	0	0	0	6	0	0	0	0	0	0	0	0	0	0
101	OTOÑO	F	3	TABASCO	HOSPITALIZADO	0	1	0	0	0	0	0	0	0	0	0	0	0	0	0	1	1	0	1	1	1	1	1	1	1	0	1	0	0	1	0	0	11	0	0	0	0	0	0	0	0	0	0	RSV_
102	OTOÑO	M	17	DISTRITO FEDERAL	HOSPITALIZADO	11	0	0	0	0	0	0	0	0	0	0	0	0	0	0	1	1	1	0	0	0	0	1	0	0	0	1	0	0	0	0	0	5	0	0	0	0	0	0	0	0	0	0
103	OTOÑO	F	1	DISTRITO FEDERAL	HOSPITALIZADO	2	0	0	0	0	1	0	1	0	0	0	0	0	1	0	1	1	0	1	0	0	0	0	0	0	0	0	0	0	0	0	0	3	0	0	0	0	0	0	0	0	0	0	HPIV3_HAdV_HEV_
104	OTOÑO	M	89	DISTRITO FEDERAL	HOSPITALIZADO	3	0	0	0	0	0	0	0	0	0	0	0	0	0	0	1	1	1	0	0	1	0	1	1	0	0	1	0	0	1	0	0	8	2	1	1	1	0	0	0	0	0	0
105	OTOÑO	M	2	DISTRITO FEDERAL	HOSPITALIZADO	8	0	0	0	0	0	0	0	0	0	0	0	0	0	0	1	1	2	2	2	2	1	1	0	2	0	1	1	0	2	1	1	8	2	1	1	0	0	1	0	0	0	0
106	OTOÑO	M	1	DISTRITO FEDERAL	HOSPITALIZADO	4	1	0	0	0	0	0	0	0	0	0	0	0	0	0	1	1	0	1	0	0	1	1	0	0	0	0	0	0	0	0	0	5	0	0	0	0	0	0	0	0	0	0	RSV_
107	OTOÑO	M	0	BAJA CALIFORNIA SUR	HOSPITALIZADO	5	1	0	0	0	0	0	0	0	0	0	0	0	0	0	1	1	2	2	2	2	1	1	2	2	0	1	1	0	2	1	1	8	0	0	0	0	0	0	0	0	0	0	RSV_
108	OTOÑO	M	39	JALISCO	HOSPITALIZADO	2	0	1	0	0	0	0	0	0	0	0	0	0	0	0	0	1	1	1	1	1	1	0	1	0	1	1	0	0	1	0	0	10	3	2	1	0	0	0	1	1	0	0	HMpV_
109	OTOÑO	M	3	MEXICO	HOSPITALIZADO	2	0	1	0	0	0	0	0	0	0	0	0	0	0	0	0	1	2	1	2	2	1	1	1	2	1	1	0	0	2	0	1	8	0	0	0	0	0	0	0	0	0	0	HMpV_
110	OTOÑO	M	0	TLAXCALA	HOSPITALIZADO	-41968	1	0	0	0	0	0	0	0	0	1	0	0	0	0	1	1	0	0	0	0	1	1	0	0	1	0	0	0	0	0	0	5	0	0	0	0	0	0	0	0	0	0	RSV_HCoVOC43_
111	OTOÑO	F	12	DISTRITO FEDERAL	HOSPITALIZADO	7	0	0	0	0	0	0	0	0	0	0	0	0	0	0	1	1	0	1	0	0	1	0	1	1	0	1	0	0	1	0	0	8	2	1	1	0	0	1	0	0	0	0
112	OTOÑO	F	35	DISTRITO FEDERAL	HOSPITALIZADO	10	0	0	1	0	0	0	0	0	0	0	0	0	0	0	1	0	1	0	0	0	1	0	1	0	0	0	0	0	0	0	0	4	1	1	0	0	0	0	0	1	0	0	HPIV1_
113	OTOÑO	F	47	OAXACA	HOSPITALIZADO	9	0	0	0	0	0	0	0	0	0	0	0	0	0	0	1	1	0	0	1	0	1	1	1	2	0	1	0	0	0	0	0	7	1	1	0	0	0	0	0	1	0	0
114	OTOÑO	M	2	DISTRITO FEDERAL	HOSPITALIZADO	2	1	0	0	0	0	0	0	0	0	0	0	0	0	0	1	1	1	0	1	0	0	1	1	0	0	1	1	1	1	1	0	11	0	0	0	0	0	0	0	0	0	0	RSV_
115	OTOÑO	M	88	TABASCO	HOSPITALIZADO	33	0	0	0	0	0	0	0	0	0	0	0	0	0	0	1	1	1	0	0	1	0	0	0	0	1	0	0	1	0	0	0	6	0	0	0	0	0	0	0	0	0	0
116	OTOÑO	M	2	MEXICO	HOSPITALIZADO	6	1	0	0	0	0	0	0	0	0	0	0	0	0	0	1	0	0	0	1	1	0	1	0	0	0	0	0	0	0	0	0	4	0	0	0	0	0	0	0	0	0	0	RSV_
117	OTOÑO	M	64	DISTRITO FEDERAL	HOSPITALIZADO	11	0	0	0	0	0	0	0	0	0	0	0	0	0	0	1	1	1	0	0	0	0	0	1	1	0	1	0	0	0	0	0	6	0	0	0	0	0	0	0	0	0	0
118	OTOÑO	F	1	MEXICO	HOSPITALIZADO	2	0	0	0	0	0	0	0	0	0	0	0	0	0	0	1	1	0	0	0	0	0	1	1	0	1	1	0	1	0	0	1	8	0	0	0	0	0	0	0	0	0	0
119	OTOÑO	M	2	PUEBLA	HOSPITALIZADO	2	1	0	0	0	0	0	0	0	0	0	0	0	0	0	1	1	1	0	0	0	0	1	0	0	0	1	0	0	0	0	1	6	0	0	0	0	0	0	0	0	0	0	RSV_
120	OTOÑO	M	1	BAJA CALIFORNIA SUR	HOSPITALIZADO	3	1	0	0	0	0	0	0	0	0	0	0	0	0	0	1	1	0	0	0	0	0	0	0	0	0	1	0	0	1	0	0	4	0	0	0	0	0	0	0	0	0	0	RSV_
121	OTOÑO	M	0	TABASCO	HOSPITALIZADO	-41968	1	0	0	0	0	0	0	0	0	0	0	0	0	0	1	1	0	0	0	0	0	0	0	0	0	0	0	0	0	0	1	3	0	0	0	0	0	0	0	0	0	0	RSV_
122	OTOÑO	F	89	VERACRUZ	HOSPITALIZADO	7	0	0	0	0	0	0	0	0	0	0	0	0	0	0	1	1	1	1	1	1	1	0	1	0	1	1	0	0	0	0	0	10	1	0	1	0	0	0	0	0	0	0
123	OTOÑO	M	1	DISTRITO FEDERAL	HOSPITALIZADO	2	0	1	0	0	0	0	0	0	0	0	0	0	0	0	1	1	0	0	0	0	0	0	0	0	0	0	0	0	0	0	0	2	0	0	0	0	0	0	0	0	0	0	HMpV_
124	OTOÑO	F	1	QUINTANA ROO	HOSPITALIZADO	7	0	0	0	0	1	0	0	1	0	0	0	0	0	0	0	1	0	0	2	2	1	1	2	0	0	1	1	0	2	1	1	7	0	0	0	0	0	0	0	0	0	0	HPIV3_HRV_
125	OTOÑO	F	84	HIDALGO	HOSPITALIZADO	2	0	1	0	0	0	0	0	0	0	0	0	0	0	0	0	1	1	1	0	0	0	1	1	0	0	1	1	0	0	1	0	8	3	2	1	1	0	0	0	1	0	0	HMpV_
126	OTOÑO	F	2	DISTRITO FEDERAL	HOSPITALIZADO	2	1	0	0	0	0	0	0	0	0	0	0	0	0	0	1	1	0	0	0	0	0	1	1	1	0	0	0	0	0	0	0	5	0	0	0	0	0	0	0	0	0	0	RSV_
127	OTOÑO	F	4	DISTRITO FEDERAL	HOSPITALIZADO	3	1	0	0	0	0	0	0	0	0	0	0	0	0	0	1	1	0	1	0	0	0	1	1	1	0	0	0	0	0	0	0	6	0	0	0	0	0	0	0	0	0	0	RSV_
128	OTOÑO	M	1	PUEBLA	HOSPITALIZADO	0	0	0	0	0	0	0	0	0	0	0	0	0	0	0	0	0	0	1	1	1	1	1	1	1	0	1	1	0	1	1	1	12	0	0	0	0	0	0	0	0	0	0
129	OTOÑO	M	45	DISTRITO FEDERAL	HOSPITALIZADO	4	0	0	0	0	0	0	0	0	0	0	0	0	0	0	1	0	1	0	1	1	1	1	1	1	0	1	0	0	1	0	0	10	0	0	0	0	0	0	0	0	0	0
130	OTOÑO	M	65	VERACRUZ	HOSPITALIZADO	7	0	0	0	0	0	0	0	0	0	0	0	0	0	0	1	1	0	0	0	0	0	0	0	0	0	1	0	0	0	0	0	3	2	1	1	1	0	0	0	0	0	0
131	OTOÑO	F	2	PUEBLA	HOSPITALIZADO	4	0	1	0	0	0	0	0	0	0	0	0	0	0	0	0	1	1	0	0	0	0	0	0	1	1	1	0	1	1	0	0	7	0	0	0	0	0	0	0	0	0	0	HMpV_
132	OTOÑO	M	0	TABASCO	HOSPITALIZADO	2	1	0	0	0	0	0	0	0	0	0	0	0	0	0	1	1	2	2	2	2	1	1	2	1	0	1	0	1	2	0	1	8	0	0	0	0	0	0	0	0	0	0	RSV_
133	OTOÑO	F	84	HIDALGO	HOSPITALIZADO	9	0	0	0	0	0	0	0	0	0	0	0	0	0	0	0	1	1	1	0	0	1	1	0	0	0	0	0	1	0	0	0	6	0	0	0	0	0	0	0	0	0	0
134	OTOÑO	M	2	DISTRITO FEDERAL	HOSPITALIZADO	2	0	0	0	0	0	0	0	0	0	0	0	0	0	0	1	1	1	0	1	1	1	1	1	0	0	1	0	0	1	0	0	10	0	0	0	0	0	0	0	0	0	0
135	OTOÑO	F	86	MEXICO	HOSPITALIZADO	15	0	0	0	0	0	0	0	0	0	0	0	0	0	0	0	1	1	0	1	1	0	0	1	0	0	1	0	0	1	0	0	7	2	1	1	1	0	0	0	0	0	0
136	OTOÑO	F	67	MEXICO	HOSPITALIZADO	1	0	0	0	0	0	0	0	0	0	0	0	0	0	0	0	1	1	0	0	0	1	0	1	0	0	1	0	0	1	0	0	6	3	2	1	1	0	0	0	1	0	0
137	OTOÑO	M	28	MEXICO	HOSPITALIZADO	1	0	0	0	0	0	0	0	0	0	0	0	0	0	0	1	1	1	1	1	1	1	1	1	0	0	1	0	0	1	0	0	11	0	0	0	0	0	0	0	0	0	0
138	OTOÑO	M	57	VERACRUZ	HOSPITALIZADO	2	0	0	0	0	0	0	0	0	0	0	0	0	0	0	0	1	0	0	1	1	0	0	0	0	0	1	0	0	1	0	0	5	2	1	1	1	0	0	0	0	0	0
139	OTOÑO	F	3	SAN LUIS POTOSI	HOSPITALIZADO	7	1	0	0	0	0	0	0	0	0	0	0	0	0	0	1	1	1	0	0	0	1	1	1	0	0	1	0	0	0	0	1	8	2	1	1	0	1	0	0	0	0	0	RSV_
140	OTOÑO	M	90	SAN LUIS POTOSI	HOSPITALIZADO	21	0	0	0	0	0	0	0	0	0	0	0	0	0	0	1	1	1	0	1	1	1	1	1	0	0	1	0	0	1	0	0	10	2	1	1	1	0	0	0	0	0	0
141	OTOÑO	F	1	QUINTANA ROO	HOSPITALIZADO	0	0	0	0	0	0	0	0	0	0	0	0	0	0	0	0	1	2	0	2	2	1	1	0	0	1	1	1	0	2	1	1	8	2	1	1	0	1	0	0	0	0	0
142	OTOÑO	F	1	HIDALGO	HOSPITALIZADO	5	1	0	0	0	0	0	0	0	0	0	0	0	0	0	0	1	0	0	0	0	1	1	1	0	0	1	0	0	0	0	1	6	0	0	0	0	0	0	0	0	0	0	RSV_
143	OTOÑO	M	49	DISTRITO FEDERAL	HOSPITALIZADO	1	0	0	0	0	0	0	0	0	0	0	0	0	0	0	1	1	1	1	1	0	0	1	1	0	0	1	0	0	1	0	0	9	2	1	1	1	0	0	0	0	0	0
144	OTOÑO	F	3	DISTRITO FEDERAL	HOSPITALIZADO	4	1	0	0	0	0	0	1	0	0	1	0	0	0	1	1	1	0	1	0	0	0	1	0	0	0	0	0	0	0	0	1	5	0	0	0	0	0	0	0	0	0	0	RSV_HAdV_HCoVOC43_HBoV_
145	OTOÑO	F	2	PUEBLA	HOSPITALIZADO	12	1	0	0	0	0	0	0	0	0	0	0	0	0	0	1	1	0	1	2	2	1	1	0	0	0	1	0	1	2	0	1	8	2	1	1	0	0	1	0	0	0	0	RSV_
146	OTOÑO	F	50	QUERETARO	HOSPITALIZADO	38	0	0	0	0	0	0	0	0	0	0	0	0	0	0	1	1	1	0	1	1	1	0	0	0	0	1	1	0	1	1	0	10	0	0	0	0	0	0	0	0	0	0
147	OTOÑO	F	0	QUERETARO	HOSPITALIZADO	1	1	0	0	0	0	0	0	0	0	0	0	0	0	0	2	1	2	2	0	1	1	1	0	2	0	1	0	0	0	0	0	5	0	0	0	0	0	0	0	0	0	0	RSV_
148	OTOÑO	F	53	QUERETARO	HOSPITALIZADO	7	1	0	0	0	0	0	0	0	0	0	0	0	0	0	1	1	1	0	0	1	1	0	1	1	0	1	0	0	1	0	0	9	3	2	1	1	0	0	0	1	0	0	RSV_
149	OTOÑO	M	0	QUERETARO	HOSPITALIZADO	8	1	1	0	0	0	0	0	0	0	0	0	0	0	0	0	1	2	2	0	2	1	1	1	2	2	2	1	0	0	1	0	6	0	0	0	0	0	0	0	0	0	0	RSV_HMpV_
150	OTOÑO	M	4	MEXICO	HOSPITALIZADO	2	1	0	0	0	0	0	0	0	0	1	0	0	0	0	1	1	1	0	0	0	1	1	1	1	0	1	0	0	1	0	1	10	0	0	0	0	0	0	0	0	0	0	RSV_HCoVOC43_
151	OTOÑO	F	58	DISTRITO FEDERAL	HOSPITALIZADO	15	0	0	0	0	0	0	0	0	0	0	0	0	0	0	1	1	1	0	1	1	0	1	1	0	0	1	0	0	1	0	0	9	1	0	1	0	0	0	0	0	0	0
152	OTOÑO	M	61	MEXICO	HOSPITALIZADO	6	0	0	0	0	0	0	0	0	0	0	0	0	0	0	1	1	1	1	1	1	1	1	1	0	0	1	0	0	1	0	0	11	2	1	1	1	0	0	0	0	0	0
153	OTOÑO	M	79	MEXICO	HOSPITALIZADO	5	0	0	0	0	0	0	0	0	0	1	0	0	0	0	1	1	1	1	1	1	1	1	1	0	0	1	0	0	1	0	0	11	2	1	1	1	0	0	0	0	0	0	HCoVOC43_
154	OTOÑO	F	29	DISTRITO FEDERAL	HOSPITALIZADO	0	0	0	0	0	0	0	0	0	0	0	0	0	0	0	1	1	1	0	1	0	0	1	1	0	0	1	0	0	1	0	0	8	0	0	0	0	0	0	0	0	0	0
155	OTOÑO	F	79	MEXICO	HOSPITALIZADO	2	0	0	0	0	0	0	0	0	0	0	0	0	0	0	1	1	1	1	1	1	0	1	1	0	0	1	0	0	1	0	0	10	2	1	1	1	0	0	0	0	0	0
156	OTOÑO	F	78	MEXICO	HOSPITALIZADO	5	0	0	0	0	0	0	0	0	0	0	0	0	0	0	1	1	1	1	1	1	0	1	1	0	0	0	0	0	0	0	0	8	2	1	1	1	0	0	0	0	0	0
157	OTOÑO	F	74	SAN LUIS POTOSI	HOSPITALIZADO	3	0	0	0	0	0	0	0	0	0	0	0	0	0	0	1	1	1	0	1	0	1	0	0	0	0	1	0	0	0	0	0	6	3	2	1	1	0	0	0	1	0	0
158	OTOÑO	M	2	HIDALGO	HOSPITALIZADO	2	0	0	0	0	0	0	0	0	0	0	0	0	0	0	0	1	0	1	0	0	1	1	0	0	0	1	0	0	1	0	1	7	0	0	0	0	0	0	0	0	0	0
159	OTOÑO	F	1	PUEBLA	HOSPITALIZADO	6	0	0	0	0	1	0	0	0	0	0	0	0	0	0	0	1	0	1	1	1	0	0	0	1	0	1	0	0	1	0	1	8	0	0	0	0	0	0	0	0	0	0	HPIV3_
160	OTOÑO	M	1	SAN LUIS POTOSI	HOSPITALIZADO	4	1	0	0	0	0	0	0	0	0	0	0	0	0	0	1	1	0	0	0	0	0	1	0	0	0	0	0	0	0	0	1	4	2	1	1	0	1	0	0	0	0	0	RSV_
161	OTOÑO	M	2	SAN LUIS POTOSI	HOSPITALIZADO	7	1	0	0	0	0	0	0	0	0	0	0	0	0	0	1	1	0	0	0	0	0	1	0	0	0	0	0	0	0	0	1	4	2	1	1	0	1	0	0	0	0	0	RSV_
162	OTOÑO	M	74	TABASCO	HOSPITALIZADO	3	0	0	0	0	0	0	0	0	0	0	0	0	0	0	0	1	2	1	2	2	1	0	0	0	0	1	0	0	2	0	0	4	2	1	1	1	0	0	0	0	0	0
163	OTOÑO	F	73	TAMAULIPAS	HOSPITALIZADO	7	1	0	0	0	0	0	0	0	0	0	0	0	1	0	1	0	1	0	1	1	0	0	1	0	0	1	0	0	0	0	0	6	0	0	0	0	0	0	0	0	0	0	RSV_HEV_
164	OTOÑO	M	36	SAN LUIS POTOSI	HOSPITALIZADO	8	0	0	0	0	0	0	0	0	0	0	0	0	0	0	1	1	0	0	0	0	1	0	0	0	0	1	0	0	0	0	0	4	1	1	0	0	0	0	0	1	0	0
165	INVIERNO	M	12	DISTRITO FEDERAL	HOSPITALIZADO	4	0	0	0	0	0	0	0	0	0	0	0	0	0	0	0	1	1	0	0	0	1	1	0	1	0	1	0	0	0	0	0	6	3	2	1	0	0	1	0	1	0	0
166	INVIERNO	F	51	VERACRUZ	HOSPITALIZADO	5	0	0	0	0	0	0	0	0	0	0	0	0	0	0	1	1	1	0	1	0	1	1	1	0	0	1	0	0	1	0	0	9	0	0	0	0	0	0	0	0	0	0
167	INVIERNO	M	0	SAN LUIS POTOSI	HOSPITALIZADO	2	1	0	0	0	0	0	0	0	0	0	0	0	0	0	1	1	0	0	0	0	0	1	0	0	0	1	0	0	0	0	1	5	0	0	0	0	0	0	0	0	0	0	RSV_
168	INVIERNO	M	3	TLAXCALA	HOSPITALIZADO	12	1	0	0	0	0	0	0	0	0	0	0	0	0	0	1	1	0	0	0	0	0	0	0	0	0	1	0	0	0	0	1	4	0	0	0	0	0	0	0	0	0	0	RSV_
169	INVIERNO	M	1	SAN LUIS POTOSI	HOSPITALIZADO	6	1	0	0	0	0	0	0	0	0	0	0	0	0	0	1	1	0	0	0	0	0	1	0	0	0	0	0	1	0	0	0	4	2	1	1	0	1	0	0	0	0	0	RSV_
170	INVIERNO	M	58	MEXICO	HOSPITALIZADO	2	0	0	0	0	0	0	0	0	0	0	0	0	0	0	0	0	1	0	1	1	1	0	1	1	1	1	0	0	1	0	0	9	0	0	0	0	0	0	0	0	0	0
171	INVIERNO	F	23	DISTRITO FEDERAL	AMBULATORIO	0	0	0	0	0	0	0	0	0	0	1	0	0	0	0	1	1	1	1	1	1	0	1	1	0	0	1	0	0	0	0	0	9	0	0	0	0	0	0	0	0	0	0	HCoVOC43_
172	INVIERNO	M	62	PUEBLA	HOSPITALIZADO	2	0	0	0	0	0	1	0	0	0	0	0	0	0	0	1	1	1	1	1	1	1	1	1	0	0	1	0	0	1	0	0	11	0	0	0	0	0	0	0	0	0	0	HPIV4_
173	INVIERNO	F	82	QUERETARO	HOSPITALIZADO	22	0	0	0	0	0	0	0	0	0	0	0	0	0	0	1	1	1	1	1	1	1	1	1	1	0	1	0	0	1	0	0	12	2	1	1	1	0	0	0	0	0	0
174	INVIERNO	F	61	TLAXCALA	HOSPITALIZADO	-41995	0	0	0	0	0	0	0	1	0	0	0	0	0	0	0	1	0	0	0	1	1	0	0	0	0	1	0	0	0	0	0	4	0	0	0	0	0	0	0	0	0	0	HRV_
175	INVIERNO	M	55	QUERETARO	HOSPITALIZADO	18	0	0	0	0	0	0	0	0	0	0	0	0	0	0	1	1	1	1	0	0	1	0	1	1	0	1	0	0	1	0	0	9	0	0	0	0	0	0	0	0	0	0
176	INVIERNO	F	22	BAJA CALIFORNIA SUR	HOSPITALIZADO	5	0	0	0	0	0	0	0	0	0	0	0	0	0	0	1	1	1	0	0	0	1	0	1	1	0	1	0	0	1	0	0	8	0	0	0	0	0	0	0	0	0	0
177	INVIERNO	M	0	MEXICO	HOSPITALIZADO	10	1	1	0	0	0	0	0	0	0	0	0	0	0	0	0	1	1	1	2	2	1	1	1	2	1	1	0	0	2	0	1	9	0	0	0	0	0	0	0	0	0	0	RSV_HMpV_
178	INVIERNO	M	2	TLAXCALA	HOSPITALIZADO	-41996	0	0	0	0	0	1	0	0	0	0	0	0	0	0	1	1	0	0	1	1	1	1	1	0	1	1	0	1	0	0	1	11	0	0	0	0	0	0	0	0	0	0	HPIV4_
179	INVIERNO	F	77	MEXICO	HOSPITALIZADO	1	0	1	0	0	0	0	0	0	0	1	0	0	0	0	1	1	1	0	1	1	0	1	1	0	0	1	0	0	1	0	0	9	0	0	0	0	0	0	0	0	0	0	HMpV_HCoVOC43_
180	INVIERNO	M	77	MEXICO	HOSPITALIZADO	0	0	0	0	0	0	0	0	0	0	0	0	0	0	0	1	1	1	1	0	0	1	1	0	0	0	1	0	0	1	0	0	8	0	0	0	0	0	0	0	0	0	0
181	INVIERNO	M	1	MEXICO	HOSPITALIZADO	1	0	1	0	0	0	0	0	0	0	0	0	0	0	0	1	1	1	1	1	1	0	1	1	0	1	1	0	0	1	0	0	11	0	0	0	0	0	0	0	0	0	0	HMpV_
182	INVIERNO	F	28	DISTRITO FEDERAL	AMBULATORIO	0	0	0	0	0	0	0	0	0	0	0	0	0	0	0	1	1	1	1	1	1	1	0	1	0	1	0	0	0	0	0	0	9	0	0	0	0	0	0	0	0	0	0
183	INVIERNO	M	34	DISTRITO FEDERAL	AMBULATORIO	0	0	0	0	0	0	0	0	0	0	0	0	0	0	0	1	1	1	1	1	1	1	1	1	1	1	0	0	0	0	0	0	11	0	0	0	0	0	0	0	0	0	0
184	INVIERNO	M	1	DISTRITO FEDERAL	HOSPITALIZADO	9	0	0	0	0	0	0	0	0	0	0	0	0	0	0	1	1	1	1	1	1	1	1	1	1	1	0	0	0	0	0	1	12	0	0	0	0	0	0	0	0	0	0
185	INVIERNO	M	1	TAMAULIPAS	HOSPITALIZADO	7	1	0	0	0	0	0	0	0	0	0	0	0	0	0	1	1	0	0	1	1	0	1	0	0	0	1	0	0	0	0	0	6	0	0	0	0	0	0	0	0	0	0	RSV_
186	INVIERNO	F	75	TAMAULIPAS	HOSPITALIZADO	14	0	0	0	0	0	0	0	0	0	0	0	0	0	0	1	1	1	0	1	1	1	0	0	0	0	0	0	0	1	0	0	7	0	0	0	0	0	0	0	0	0	0
187	INVIERNO	M	2	MEXICO	HOSPITALIZADO	6	1	0	0	0	0	0	0	0	0	0	0	0	0	0	1	1	0	0	0	0	0	1	0	0	0	1	0	1	0	0	1	6	0	0	0	0	0	0	0	0	0	0	RSV_
188	INVIERNO	M	48	DISTRITO FEDERAL	HOSPITALIZADO	4	0	0	0	0	0	0	0	0	0	0	0	0	0	0	1	1	1	1	1	1	1	1	1	1	0	1	0	0	1	0	0	12	0	0	0	0	0	0	0	0	0	0
189	INVIERNO	M	36	DISTRITO FEDERAL	HOSPITALIZADO	1	0	0	0	0	0	0	0	0	0	0	0	0	0	0	1	1	1	1	1	1	1	1	1	0	0	1	0	0	1	0	0	11	0	0	0	0	0	0	0	0	0	0
190	INVIERNO	M	62	HIDALGO	HOSPITALIZADO	1	0	0	0	0	0	0	0	0	0	0	0	0	0	0	0	1	1	1	0	1	1	1	1	1	0	1	0	1	1	0	0	11	2	1	1	0	0	0	1	0	0	0
191	INVIERNO	M	72	TAMAULIPAS	HOSPITALIZADO	6	1	0	0	0	0	0	0	0	0	0	0	0	0	0	1	1	0	0	1	1	0	0	0	0	0	1	0	0	0	0	0	5	2	1	1	1	0	0	0	0	0	0	RSV_
192	INVIERNO	F	1	SAN LUIS POTOSI	HOSPITALIZADO	4	1	0	0	0	0	0	0	0	0	0	0	0	0	0	1	1	0	1	0	0	1	0	0	0	1	1	0	0	0	0	1	7	0	0	0	0	0	0	0	0	0	0	RSV_
193	INVIERNO	F	0	SINALOA	HOSPITALIZADO	6	1	0	0	0	0	0	0	0	0	0	0	0	0	0	1	1	1	1	2	2	2	1	2	2	2	1	0	2	2	0	1	7	0	0	0	0	0	0	0	0	0	0	RSV_
194	INVIERNO	F	13	SINALOA	HOSPITALIZADO	1	0	0	0	0	0	0	0	1	0	0	0	0	0	0	1	1	1	0	1	0	0	0	1	0	0	1	0	0	0	0	1	7	0	0	0	0	0	0	0	0	0	0	HRV_
195	INVIERNO	M	0	SINALOA	HOSPITALIZADO	0	0	0	0	0	0	0	1	1	0	0	0	0	0	0	1	1	0	0	0	0	0	0	0	0	0	1	0	0	0	0	0	3	0	0	0	0	0	0	0	0	0	0	HAdV_HRV_
196	INVIERNO	F	76	SAN LUIS POTOSI	HOSPITALIZADO	6	0	0	0	0	0	0	0	1	0	0	0	0	0	0	1	1	1	1	1	1	1	1	1	0	0	1	0	0	1	0	0	11	4	3	1	1	0	1	0	1	0	0	HRV_
197	INVIERNO	F	70	MEXICO	HOSPITALIZADO	0	0	0	0	0	0	0	0	1	0	0	0	0	0	0	1	1	1	1	0	1	0	0	0	0	0	1	0	0	1	0	0	7	2	1	1	1	0	0	0	0	0	0	HRV_
198	INVIERNO	M	49	DISTRITO FEDERAL	HOSPITALIZADO	3	0	0	0	0	0	0	0	0	0	0	0	0	0	0	1	0	1	1	1	1	1	1	1	1	0	0	0	0	0	0	0	9	0	0	0	0	0	0	0	0	0	0
199	INVIERNO	F	39	SINALOA	HOSPITALIZADO	0	0	0	0	0	0	0	0	0	0	0	0	0	0	0	0	1	1	1	0	0	1	1	1	0	0	1	0	0	1	0	0	8	3	2	1	1	0	0	0	1	0	0
200	INVIERNO	M	73	BAJA CALIFORNIA NORTE	HOSPITALIZADO	4	0	0	0	0	0	0	0	0	0	1	0	0	0	0	0	1	1	0	0	0	1	0	1	1	0	1	0	1	1	0	0	8	3	2	1	1	0	0	0	1	0	0	HCoVOC43_
201	INVIERNO	M	2	MEXICO	HOSPITALIZADO	8	0	1	0	0	0	0	0	0	0	0	0	0	0	0	0	1	1	1	1	1	1	1	1	1	0	1	0	0	1	0	0	11	0	0	0	0	0	0	0	0	0	0	HMpV_
202	INVIERNO	F	76	HIDALGO	HOSPITALIZADO	7	0	0	0	0	0	0	0	0	0	0	0	0	0	0	0	1	1	1	1	1	1	1	0	0	1	1	1	0	1	1	0	12	2	1	1	0	0	0	0	1	0	0
203	INVIERNO	F	84	MEXICO	HOSPITALIZADO	1	1	0	0	0	0	0	0	0	0	0	0	0	0	0	1	0	0	0	1	1	1	0	1	0	1	1	0	0	0	0	0	7	1	0	1	0	0	0	0	0	0	0	RSV_
204	INVIERNO	M	87	DISTRITO FEDERAL	HOSPITALIZADO	2	0	0	0	0	0	0	0	0	0	1	0	0	0	0	1	1	1	0	1	1	1	1	1	0	0	1	0	0	1	0	0	10	0	0	0	0	0	0	0	0	0	0	HCoVOC43_
205	INVIERNO	M	61	MEXICO	HOSPITALIZADO	2	0	0	0	0	0	0	0	0	0	1	0	0	0	0	1	1	1	0	1	1	1	1	1	0	0	1	0	0	1	0	0	10	0	0	0	0	0	0	0	0	0	0	HCoVOC43_
206	INVIERNO	M	70	MEXICO	HOSPITALIZADO	2	0	0	0	0	0	0	0	0	0	0	0	0	0	0	1	1	1	0	1	1	1	1	1	0	0	1	0	0	1	0	0	10	0	0	0	0	0	0	0	0	0	0
207	INVIERNO	M	31	DISTRITO FEDERAL	HOSPITALIZADO	4	0	0	0	0	0	0	0	0	0	1	0	0	0	0	1	1	1	1	2	2	1	1	1	1	0	1	0	0	0	0	0	9	2	1	1	0	0	1	0	0	0	0	HCoVOC43_
208	INVIERNO	F	56	MORELOS	HOSPITALIZADO	12	0	0	0	0	0	0	0	0	0	0	0	0	0	0	0	1	1	1	1	1	0	0	0	1	0	1	0	0	1	0	1	9	0	0	0	0	0	0	2	0	0	0
209	INVIERNO	M	82	SINALOA	HOSPITALIZADO	16	0	0	0	0	0	0	0	0	0	0	0	0	0	0	1	1	1	0	1	1	2	1	1	2	2	1	2	0	0	2	2	8	0	0	0	0	0	0	0	0	0	0
210	INVIERNO	M	0	QUERETARO	HOSPITALIZADO	2	1	0	0	0	0	0	0	0	0	0	0	0	0	0	0	1	2	1	1	1	2	1	2	0	0	1	1	1	2	1	0	9	0	0	0	0	0	0	0	0	0	0	RSV_
211	INVIERNO	F	4	SAN LUIS POTOSI	HOSPITALIZADO	0	1	0	0	0	0	0	0	0	0	0	0	0	0	0	1	1	0	0	0	0	1	1	0	0	0	1	0	0	0	0	1	6	0	0	0	0	0	0	0	0	0	0	RSV_
212	INVIERNO	M	0	SAN LUIS POTOSI	HOSPITALIZADO	3	1	0	0	0	0	0	0	0	0	0	0	0	0	0	1	1	0	0	0	0	0	1	0	0	0	0	0	1	0	0	0	4	0	0	0	0	0	0	0	0	0	0	RSV_
213	INVIERNO	M	85	TAMAULIPAS	HOSPITALIZADO	2	0	0	0	0	0	0	0	0	0	0	0	0	0	0	1	1	1	0	1	0	1	1	1	1	0	0	0	0	1	0	0	9	0	0	0	0	0	0	0	0	0	0
214	INVIERNO	M	83	SAN LUIS POTOSI	HOSPITALIZADO	4	0	0	0	0	0	0	0	0	0	0	0	0	0	0	1	1	1	0	1	0	1	1	1	1	0	0	0	0	1	0	0	9	3	2	1	1	0	0	0	1	0	0
215	INVIERNO	M	78	SINALOA	HOSPITALIZADO	0	0	0	0	0	0	0	0	0	0	0	0	0	0	0	1	1	1	0	1	0	0	1	1	0	0	1	0	0	0	0	1	8	0	0	0	0	0	0	0	0	0	0
216	INVIERNO	F	27	MEXICO	HOSPITALIZADO	2	0	0	0	0	0	0	0	0	0	1	0	0	0	0	1	1	1	1	1	1	0	1	1	0	1	1	0	0	1	0	0	11	3	2	1	0	1	0	1	0	0	0	HCoVOC43_
217	INVIERNO	M	0	DISTRITO FEDERAL	HOSPITALIZADO	7	1	0	0	0	0	0	0	0	0	0	0	0	0	0	1	1	0	0	0	0	0	1	0	1	0	1	0	0	0	0	0	5	0	0	0	0	0	0	0	0	0	0	RSV_
218	INVIERNO	F	0	HIDALGO	HOSPITALIZADO	2	1	0	0	0	0	0	0	0	0	0	0	0	0	0	1	1	2	1	2	2	1	1	1	0	0	1	0	1	2	0	1	9	0	0	0	0	0	0	0	0	0	0	RSV_
219	INVIERNO	M	50	SAN LUIS POTOSI	HOSPITALIZADO	2	0	0	0	0	0	0	0	0	0	0	0	0	0	0	1	1	1	0	1	0	0	1	1	1	0	0	0	0	1	0	0	8	0	0	0	0	0	0	0	0	0	0
220	INVIERNO	M	0	QUERETARO	HOSPITALIZADO	5	0	1	0	0	0	0	0	0	0	1	0	0	0	0	0	1	0	0	1	1	1	0	0	0	0	1	1	0	1	1	0	8	1	0	1	0	0	0	0	0	0	0	HMpV_HCoVOC43_
221	INVIERNO	F	79	MEXICO	HOSPITALIZADO	10	0	0	0	0	0	0	0	1	0	0	0	0	0	0	0	1	1	1	1	1	1	0	1	0	1	1	1	0	1	1	0	12	0	0	0	0	0	0	0	0	0	0	HRV_
222	INVIERNO	M	1	SAN LUIS POTOSI	HOSPITALIZADO	5	1	0	0	0	0	0	0	0	0	1	0	0	0	0	1	1	0	0	0	0	0	1	0	0	0	0	0	0	0	0	1	4	0	0	0	0	0	0	0	0	0	0	RSV_HCoVOC43_
223	INVIERNO	F	87	QUERETARO	HOSPITALIZADO	9	0	0	0	0	0	0	0	0	0	0	0	0	0	0	0	1	0	0	1	1	1	0	0	0	0	1	0	0	1	0	0	6	1	0	1	0	0	0	0	0	0	0
224	INVIERNO	F	10	HIDALGO	HOSPITALIZADO	2	0	0	0	0	0	0	0	0	0	0	0	0	0	0	1	1	1	1	0	0	1	1	0	0	0	0	1	0	0	1	1	9	0	0	0	0	0	0	0	0	0	0
225	INVIERNO	F	53	PUEBLA	HOSPITALIZADO	6	0	0	0	0	0	0	0	0	0	0	0	0	0	0	1	1	1	1	1	1	1	1	1	1	0	1	0	0	0	0	0	11	3	2	1	1	0	0	0	1	0	0
226	INVIERNO	M	6	DISTRITO FEDERAL	HOSPITALIZADO	1	0	0	0	0	0	0	0	0	0	1	0	0	0	0	1	1	1	0	0	0	1	1	0	0	1	1	0	0	0	0	0	7	2	1	1	0	1	0	0	0	0	0	HCoVOC43_
227	INVIERNO	M	0	MICHOACAN	HOSPITALIZADO	-42012	1	0	0	0	0	0	0	0	0	1	0	0	0	0	0	1	2	2	2	2	2	0	2	2	2	1	0	0	2	0	1	3	0	0	0	0	0	0	0	0	0	0	RSV_HCoVOC43_
228	INVIERNO	M	84	TLAXCALA	HOSPITALIZADO	10	0	0	0	0	0	0	0	0	0	0	0	0	0	0	0	1	1	1	0	0	1	0	0	0	0	1	0	1	1	0	0	7	2	1	1	1	0	0	0	0	0	0
229	INVIERNO	F	8	DISTRITO FEDERAL	HOSPITALIZADO	15	1	0	0	0	0	0	0	0	0	0	0	0	0	0	1	0	2	2	2	2	1	1	1	2	0	1	0	0	2	0	0	5	1	1	0	0	0	0	0	1	0	0	RSV_
230	INVIERNO	F	0	VERACRUZ	HOSPITALIZADO	7	0	0	0	0	0	0	0	0	0	0	0	0	0	0	1	1	2	2	2	2	1	1	2	2	0	1	0	0	2	0	1	6	0	0	0	0	0	0	0	0	0	0
231	INVIERNO	F	43	DISTRITO FEDERAL	HOSPITALIZADO	8	0	0	0	0	0	0	0	0	0	0	0	0	0	0	1	1	1	1	1	1	1	1	2	0	1	1	0	0	0	0	0	10	2	1	1	0	0	1	0	0	0	0
232	INVIERNO	F	0	QUINTANA ROO	HOSPITALIZADO	5	0	1	0	0	0	0	0	0	0	0	0	0	0	0	0	1	2	2	2	2	2	1	2	1	0	1	0	0	2	0	0	4	0	0	0	0	0	0	0	0	0	0	HMpV_
233	INVIERNO	F	4	BAJA CALIFORNIA SUR	HOSPITALIZADO	8	0	1	0	0	0	0	0	0	0	0	0	0	0	0	1	1	1	1	1	1	1	1	1	1	0	1	0	0	1	0	1	13	0	0	0	0	0	0	0	0	0	0	HMpV_
234	INVIERNO	M	7	MEXICO	HOSPITALIZADO	6	0	0	0	0	0	0	0	0	0	0	0	0	0	0	1	1	0	1	1	1	1	0	0	0	0	1	1	0	0	1	0	9	2	1	1	0	1	0	0	0	0	0
235	INVIERNO	F	0	MEXICO	HOSPITALIZADO	7	1	0	0	0	0	0	0	0	0	0	0	0	0	0	1	1	0	0	0	0	0	1	0	0	0	1	0	0	0	0	1	5	0	0	0	0	0	0	0	0	0	0	RSV_
236	INVIERNO	F	86	QUERETARO	HOSPITALIZADO	12	0	0	0	0	0	0	0	0	0	0	0	0	0	0	0	1	0	0	1	1	0	0	0	1	1	1	0	0	0	0	0	6	0	0	0	0	0	0	0	0	0	0
237	INVIERNO	M	37	QUERETARO	AMBULATORIO	0	0	0	0	0	0	0	0	0	0	0	0	0	0	0	1	1	1	1	1	1	1	0	1	0	0	1	0	0	1	0	0	10	1	1	0	0	0	0	0	1	0	0
238	INVIERNO	F	0	QUERETARO	HOSPITALIZADO	1	1	0	0	0	0	0	0	0	0	0	0	0	0	0	0	1	2	2	1	1	1	0	2	2	1	1	1	0	2	1	0	8	0	0	0	0	0	0	0	0	0	0	RSV_
239	INVIERNO	M	101	QUERETARO	HOSPITALIZADO	1	0	0	0	0	0	0	0	0	0	0	0	0	0	0	1	1	1	0	1	1	1	0	1	0	1	1	1	0	1	1	0	12	1	0	1	0	0	0	0	0	0	0
240	INVIERNO	M	85	QUERETARO	HOSPITALIZADO	7	0	0	0	0	0	0	0	0	0	1	0	0	0	0	0	1	1	1	1	1	1	1	0	0	0	1	0	0	1	0	0	9	1	0	1	0	0	0	0	0	0	0	HCoVOC43_
241	INVIERNO	M	74	TLAXCALA	HOSPITALIZADO	10	0	0	0	0	0	0	0	0	0	0	0	0	0	0	0	1	1	0	0	0	1	0	0	0	0	1	0	0	1	0	0	5	3	2	1	0	0	0	1	1	0	0
242	INVIERNO	M	76	QUERETARO	HOSPITALIZADO	13	0	0	0	0	0	0	0	0	0	0	0	0	0	0	1	1	1	1	1	1	1	1	1	1	0	1	1	0	1	1	0	14	3	2	1	1	0	0	1	0	0	0
243	INVIERNO	F	16	BAJA CALIFORNIA NORTE	HOSPITALIZADO	5	0	0	0	0	0	0	0	0	0	0	0	0	0	0	1	1	1	1	1	1	1	1	1	0	0	1	0	0	1	0	0	11	0	0	0	0	0	0	0	0	0	0
244	INVIERNO	F	0	QUERETARO	HOSPITALIZADO	2	0	0	0	0	0	0	0	0	0	1	0	0	0	0	0	0	0	0	0	0	0	1	0	0	0	0	0	0	0	0	0	1	0	0	0	0	0	0	0	0	0	0	HCoVOC43_
245	INVIERNO	F	61	MEXICO	AMBULATORIO	0	0	0	0	0	0	0	0	0	0	0	0	0	0	0	1	1	1	1	1	1	0	1	0	1	1	0	0	0	0	0	0	9	0	0	0	0	0	0	0	0	0	0
246	INVIERNO	F	76	MEXICO	HOSPITALIZADO	8	0	0	0	0	0	0	0	0	0	0	0	0	0	0	1	1	1	1	1	1	0	1	1	0	0	0	0	0	1	0	0	9	0	0	0	0	0	0	0	0	0	0
247	INVIERNO	F	43	MEXICO	HOSPITALIZADO	2	0	0	0	0	0	0	0	0	0	0	0	0	0	0	1	1	1	0	1	1	1	1	1	0	0	1	0	0	1	0	0	10	0	0	0	0	0	0	0	0	0	0
248	INVIERNO	F	55	SAN LUIS POTOSI	HOSPITALIZADO	5	0	0	0	0	0	0	0	0	0	0	0	0	0	0	1	1	1	1	1	1	1	1	1	0	0	0	0	0	0	0	0	9	4	3	1	1	0	1	0	1	0	0
249	INVIERNO	F	0	SAN LUIS POTOSI	HOSPITALIZADO	14	0	0	0	0	1	0	0	1	0	0	0	0	0	0	1	1	1	0	0	0	1	1	0	0	1	1	1	0	0	1	1	10	0	0	0	0	0	0	0	0	0	0	HPIV3_HRV_
250	INVIERNO	M	68	DISTRITO FEDERAL	HOSPITALIZADO	3	0	0	0	0	0	0	0	0	0	0	0	0	0	0	1	1	1	1	1	1	1	0	1	0	0	1	1	0	1	1	0	12	4	3	1	1	0	1	0	1	0	0
251	INVIERNO	F	73	MEXICO	HOSPITALIZADO	1	0	0	0	0	0	0	0	0	0	0	0	0	0	0	1	1	1	0	0	1	0	1	1	0	0	1	0	0	1	0	0	8	0	0	0	0	0	0	0	0	0	0
252	INVIERNO	M	82	QUERETARO	HOSPITALIZADO	2	0	0	0	0	1	0	0	0	0	0	0	0	0	0	1	1	1	0	1	1	1	1	1	1	0	1	0	0	1	0	0	11	7	6	1	1	1	1	1	1	1	0	HPIV3_
253	INVIERNO	M	33	QUERETARO	HOSPITALIZADO	9	0	0	0	0	0	0	0	0	0	0	0	0	0	0	1	0	1	0	1	1	0	1	1	1	0	1	0	0	1	0	0	9	0	0	0	0	0	0	0	0	0	0
254	INVIERNO	F	0	SAN LUIS POTOSI	HOSPITALIZADO	5	0	0	0	0	1	0	0	1	0	0	0	0	0	0	1	1	0	0	0	0	0	1	0	0	0	1	0	1	0	0	0	5	0	0	0	0	0	0	0	0	0	0	HPIV3_HRV_
255	INVIERNO	F	67	QUERETARO	HOSPITALIZADO	10	0	0	0	0	0	0	0	0	0	0	0	0	0	0	0	1	0	0	1	1	1	1	1	1	0	1	0	0	1	0	0	9	3	2	1	1	1	0	0	0	0	0
256	INVIERNO	M	69	MEXICO	HOSPITALIZADO	14	0	0	0	0	0	0	0	0	0	0	0	0	0	0	0	1	0	1	1	1	1	0	0	0	0	1	0	1	1	0	0	8	0	0	0	0	0	0	0	0	0	0
257	INVIERNO	F	19	SINALOA	HOSPITALIZADO	5	0	0	0	0	0	0	0	0	0	0	0	0	0	0	1	1	1	0	0	0	0	1	1	0	0	1	0	0	0	0	1	7	0	0	0	0	0	0	0	0	0	0
258	INVIERNO	M	2	BAJA CALIFORNIA SUR	HOSPITALIZADO	1	0	0	0	0	0	0	0	1	0	0	0	0	0	0	2	1	0	1	0	0	0	1	0	1	0	1	0	1	0	0	1	7	0	0	0	0	0	0	0	0	0	0	HRV_
259	INVIERNO	M	37	QUINTANA ROO	HOSPITALIZADO	3	0	0	0	0	0	0	0	0	0	0	0	0	0	0	1	0	0	0	0	0	0	0	0	1	0	1	0	0	1	0	0	4	2	1	1	1	0	0	0	0	0	0
260	INVIERNO	M	83	SAN LUIS POTOSI	HOSPITALIZADO	11	0	0	0	0	0	0	0	0	0	0	0	0	0	0	1	1	1	1	1	1	1	1	1	0	0	1	0	0	0	0	0	10	3	2	1	1	0	1	0	0	0	0
261	INVIERNO	F	3	PUEBLA	HOSPITALIZADO	5	1	0	0	0	0	0	0	0	0	0	0	0	0	0	0	1	0	1	1	0	0	0	0	0	0	0	0	0	0	0	0	3	0	0	0	0	0	0	0	0	0	0	RSV_
262	INVIERNO	M	25	PUEBLA	HOSPITALIZADO	13	0	0	0	0	0	0	0	0	0	0	0	0	0	0	1	1	1	0	1	1	1	0	1	0	0	1	0	0	1	0	0	9	0	0	0	0	0	0	0	0	0	0
263	INVIERNO	F	65	OAXACA	HOSPITALIZADO	2	0	0	0	0	1	0	0	0	0	0	0	0	0	0	1	1	1	0	0	0	0	0	0	0	0	1	0	0	1	0	0	5	3	2	1	0	0	1	0	1	0	0	HPIV3_
264	INVIERNO	M	90	QUERETARO	HOSPITALIZADO	15	0	0	0	0	0	0	0	0	0	0	0	0	0	0	1	1	0	1	1	1	1	1	0	0	1	1	0	0	1	0	0	10	0	0	0	0	0	0	0	0	0	0
265	INVIERNO	M	22	DISTRITO FEDERAL	AMBULATORIO	0	0	0	0	0	0	0	0	0	0	0	0	0	0	0	1	1	1	1	1	1	0	0	0	1	1	0	0	0	0	0	0	8	0	0	0	0	0	0	0	0	0	0
266	INVIERNO	F	1	SAN LUIS POTOSI	HOSPITALIZADO	5	1	0	0	0	0	0	0	0	0	0	0	0	0	0	1	1	0	0	0	0	0	1	0	0	0	0	0	0	0	0	1	4	0	0	0	0	0	0	0	0	0	0	RSV_
267	INVIERNO	M	44	SAN LUIS POTOSI	HOSPITALIZADO	2	0	0	0	0	0	0	0	0	0	0	0	0	0	0	1	1	1	0	0	0	0	1	1	1	0	1	0	0	1	0	0	8	2	1	1	1	0	0	0	0	0	0
268	INVIERNO	M	1	SAN LUIS POTOSI	HOSPITALIZADO	3	0	0	0	0	0	0	0	0	0	0	0	0	1	0	1	1	0	0	0	0	0	1	0	0	0	1	0	0	0	0	0	4	0	0	0	0	0	0	0	0	0	0	HEV_
269	INVIERNO	M	58	MEXICO	HOSPITALIZADO	15	0	0	0	0	0	0	0	0	0	0	0	0	0	0	0	1	1	0	1	1	1	0	1	0	0	1	0	0	0	0	0	7	2	1	1	1	0	0	0	0	0	0
270	INVIERNO	F	73	MEXICO	HOSPITALIZADO	15	0	0	0	0	0	0	0	0	0	0	0	0	0	0	1	1	1	0	1	0	0	1	1	0	0	1	0	0	1	0	0	8	2	1	1	0	0	0	0	1	0	0
271	INVIERNO	M	0	DISTRITO FEDERAL	HOSPITALIZADO	5	0	0	0	0	0	0	0	0	0	0	0	0	0	0	1	0	0	0	0	0	0	1	0	0	0	1	0	0	0	0	1	4	0	0	0	0	0	0	0	0	0	0
272	INVIERNO	F	69	HIDALGO	HOSPITALIZADO	4	0	0	0	0	0	0	0	0	0	0	0	0	0	0	1	1	1	1	1	1	1	1	1	0	0	1	1	0	0	1	0	12	0	0	0	0	0	0	0	0	0	0
273	INVIERNO	F	83	MEXICO	HOSPITALIZADO	1	0	0	0	0	0	0	0	0	0	0	0	0	0	0	1	1	1	1	1	0	0	0	1	0	0	1	0	0	1	0	0	8	0	0	0	0	0	0	0	0	0	0
274	INVIERNO	F	0	PUEBLA	HOSPITALIZADO	27	0	0	0	0	0	0	0	0	0	0	0	0	0	0	0	1	0	0	0	0	0	1	1	0	0	1	1	0	0	1	1	7	0	0	0	0	0	0	0	0	0	0
275	INVIERNO	F	88	PUEBLA	HOSPITALIZADO	5	0	0	0	0	0	0	0	0	0	0	0	0	0	0	1	1	1	0	0	0	0	0	0	0	0	1	1	0	0	1	0	6	0	0	0	0	0	0	0	0	0	0
276	INVIERNO	F	0	PUEBLA	HOSPITALIZADO	23	0	0	0	0	0	0	0	0	0	0	0	0	0	0	0	1	0	0	0	0	1	0	0	0	1	0	0	0	0	0	0	3	0	0	0	0	0	0	0	0	0	0
277	INVIERNO	F	65	QUERETARO	HOSPITALIZADO	10	0	0	0	0	0	0	0	0	0	0	0	0	0	0	0	1	0	1	0	0	1	1	1	0	0	1	1	0	0	1	0	8	1	0	1	0	0	0	0	0	0	0
278	INVIERNO	M	1	QUERETARO	HOSPITALIZADO	7	0	0	0	0	0	0	0	0	0	0	0	0	0	0	1	1	0	1	0	0	1	0	0	0	1	1	0	1	0	0	1	8	0	0	0	0	0	0	0	0	0	0
279	INVIERNO	F	94	QUERETARO	HOSPITALIZADO	4	0	0	0	0	0	0	0	0	0	0	0	0	0	0	1	0	1	1	0	0	1	1	1	0	0	1	0	0	1	0	0	8	1	0	1	0	0	0	0	0	0	0
280	INVIERNO	M	0	BAJA CALIFORNIA SUR	HOSPITALIZADO	6	0	0	0	0	0	0	0	0	0	0	0	0	0	0	1	1	2	2	2	2	0	0	2	2	0	1	0	0	2	0	2	3	0	0	0	0	0	0	0	0	0	0
281	INVIERNO	F	65	SINALOA	HOSPITALIZADO	8	0	0	0	0	0	0	0	0	0	0	1	0	0	0	1	1	1	1	0	0	0	1	0	0	0	1	0	0	0	0	0	6	2	1	1	0	0	1	0	0	0	0	HCoVNL63_
282	INVIERNO	M	1	HIDALGO	HOSPITALIZADO	3	0	0	0	0	0	0	1	1	0	0	0	0	0	0	0	1	0	1	0	0	0	1	0	0	0	1	0	0	0	0	1	5	0	0	0	0	0	0	0	0	0	0	HAdV_HRV_
283	INVIERNO	F	31	DISTRITO FEDERAL	HOSPITALIZADO	6	0	0	0	0	0	0	0	0	0	0	0	0	0	0	0	1	0	0	1	1	1	0	1	0	0	1	0	0	0	0	0	6	2	1	1	0	0	1	0	0	0	0
284	INVIERNO	M	0	DISTRITO FEDERAL	HOSPITALIZADO	5	0	0	0	0	0	0	1	1	0	0	0	0	0	0	0	1	2	2	2	2	0	1	0	2	0	1	0	0	2	0	1	4	0	0	0	0	0	0	0	0	0	0	HAdV_HRV_
285	INVIERNO	F	2	DISTRITO FEDERAL	HOSPITALIZADO	3	0	0	0	0	0	0	0	0	0	0	0	0	0	0	1	0	2	2	2	2	1	0	2	2	0	1	0	1	2	0	0	4	0	0	0	0	0	0	0	0	0	0
286	INVIERNO	M	1	DISTRITO FEDERAL	HOSPITALIZADO	2	0	0	0	0	0	0	1	0	0	0	0	0	0	0	1	1	0	0	0	0	0	1	0	0	1	1	0	0	0	0	0	5	0	0	0	0	0	0	0	0	0	0	HAdV_
287	INVIERNO	F	0	TLAXCALA	HOSPITALIZADO	7	0	0	0	0	0	0	0	0	0	0	0	0	0	0	1	1	0	0	0	0	0	0	0	0	1	1	0	0	0	0	1	5	0	0	0	0	0	0	0	0	0	0
288	INVIERNO	M	1	PUEBLA	HOSPITALIZADO	4	0	0	0	0	0	0	0	0	0	0	0	0	0	0	1	1	0	1	1	1	1	1	1	0	0	1	1	0	0	1	1	12	0	0	0	0	0	0	0	0	0	0
289	INVIERNO	F	64	DISTRITO FEDERAL	HOSPITALIZADO	7	0	0	0	0	0	0	0	0	0	0	0	0	0	0	1	1	0	1	0	0	0	0	1	0	0	1	0	0	0	0	0	5	1	0	1	0	0	0	0	0	0	0
290	INVIERNO	M	56	QUERETARO	HOSPITALIZADO	4	0	0	0	0	0	0	0	0	0	0	0	0	0	0	1	1	0	1	1	1	1	1	0	0	0	1	0	1	1	0	0	10	3	2	1	1	0	0	1	0	0	0
291	INVIERNO	F	77	QUERETARO	HOSPITALIZADO	8	0	0	0	0	0	0	0	0	0	1	0	0	0	0	1	1	1	1	1	1	1	1	1	0	0	1	0	0	0	0	0	10	2	1	1	1	0	0	0	0	0	0	HCoVOC43_
292	INVIERNO	F	96	PUEBLA	HOSPITALIZADO	2	0	0	0	0	0	0	0	0	0	0	0	0	0	0	0	0	2	1	0	2	0	0	0	0	0	1	0	0	0	0	0	2	0	0	0	0	0	0	0	0	0	0
293	INVIERNO	F	16	PUEBLA	HOSPITALIZADO	1	0	0	0	0	0	0	0	0	0	0	0	0	0	0	1	1	1	0	0	0	0	1	0	1	0	0	0	0	0	0	0	5	1	1	0	0	0	0	0	0	0	1
294	INVIERNO	F	0	PUEBLA	HOSPITALIZADO	6	0	0	0	0	1	0	0	0	0	0	0	0	0	0	0	1	0	1	1	1	0	1	1	1	1	1	0	0	1	0	1	11	0	0	0	0	0	0	0	0	0	0	HPIV3_
295	INVIERNO	F	0	BAJA CALIFORNIA SUR	HOSPITALIZADO	1	0	0	0	0	1	0	0	0	0	0	0	0	0	0	2	1	0	0	0	0	0	1	0	0	0	1	1	0	0	1	1	6	0	0	0	0	0	0	0	0	0	0	HPIV3_
296	INVIERNO	F	77	OAXACA	HOSPITALIZADO	6	0	0	0	0	0	0	0	0	0	0	0	0	0	0	1	1	1	1	2	2	1	0	0	1	2	1	1	0	0	1	0	9	3	2	1	1	0	1	0	0	0	0
297	INVIERNO	M	87	OAXACA	HOSPITALIZADO	2	0	0	0	0	0	0	0	0	0	0	0	0	0	0	1	1	1	0	1	1	0	0	0	0	0	1	0	0	1	0	0	7	4	3	1	1	1	0	1	0	0	0
298	INVIERNO	F	0	SINALOA	HOSPITALIZADO	2	0	1	0	0	0	0	0	0	0	0	0	0	0	0	1	1	1	0	0	0	0	0	0	0	0	1	0	0	0	0	1	5	0	0	0	0	0	0	0	0	0	0	HMpV_
299	INVIERNO	F	42	VERACRUZ	HOSPITALIZADO	13	0	0	0	0	0	0	0	0	0	0	0	0	0	0	0	1	1	0	0	0	0	0	0	0	0	1	0	0	0	0	0	3	0	0	0	0	0	0	0	0	0	0
300	INVIERNO	M	2	VERACRUZ	HOSPITALIZADO	0	0	0	0	0	0	0	0	0	0	0	0	0	0	0	1	1	1	0	0	0	0	1	0	0	0	1	0	0	0	0	1	6	0	0	0	0	0	0	0	0	0	0
301	INVIERNO	M	76	VERACRUZ	HOSPITALIZADO	6	0	0	0	0	0	0	0	1	0	0	0	0	0	0	0	1	0	0	0	0	0	1	0	0	0	1	0	0	0	0	0	3	0	0	0	0	0	0	0	0	0	0	HRV_
302	INVIERNO	M	91	HIDALGO	HOSPITALIZADO	4	1	0	0	0	0	0	0	0	0	0	0	0	0	0	1	1	1	1	1	1	0	1	1	1	0	1	0	0	1	0	0	11	1	0	1	0	0	0	0	0	0	0	RSV_
303	INVIERNO	M	64	DISTRITO FEDERAL	HOSPITALIZADO	8	0	0	0	0	0	0	0	0	0	0	0	0	0	0	1	1	0	1	1	1	0	1	1	0	0	1	0	0	1	0	0	9	2	1	1	1	0	0	0	0	0	0
304	INVIERNO	F	77	QUERETARO	HOSPITALIZADO	9	0	0	0	0	0	0	0	0	0	0	0	0	0	0	2	1	1	0	1	1	1	1	0	1	1	1	0	0	1	0	0	10	0	0	0	0	0	0	0	0	0	0
305	INVIERNO	M	27	QUERETARO	HOSPITALIZADO	1	0	0	0	0	0	0	0	0	0	0	0	0	0	0	1	1	2	0	0	0	1	0	0	0	1	1	0	0	1	0	0	6	1	1	0	0	0	0	0	1	0	0
306	INVIERNO	M	41	QUERETARO	HOSPITALIZADO	10	0	0	0	0	0	0	0	0	0	0	0	0	0	0	0	1	2	1	1	1	1	0	1	2	0	1	0	0	2	0	0	7	0	0	0	0	0	0	0	0	0	0
307	INVIERNO	M	1	VERACRUZ	HOSPITALIZADO	3	0	0	0	0	0	0	0	0	0	0	0	0	0	0	0	1	2	2	2	2	1	1	2	2	0	1	0	0	2	0	1	5	0	0	0	0	0	0	0	0	0	0
308	INVIERNO	M	0	VERACRUZ	HOSPITALIZADO	2	1	0	0	0	0	0	0	0	0	0	0	0	0	0	1	1	2	2	2	2	1	1	2	2	0	1	0	0	2	0	1	6	0	0	0	0	0	0	0	0	0	0	RSV_
309	INVIERNO	F	0	QUERETARO	HOSPITALIZADO	7	0	0	0	0	0	0	0	0	0	0	0	0	0	0	1	1	1	0	0	0	0	1	0	0	1	0	0	1	1	0	1	8	0	0	0	0	0	0	0	0	0	0
310	INVIERNO	F	86	QUERETARO	HOSPITALIZADO	12	0	0	0	0	0	0	0	0	0	1	0	0	0	0	0	1	1	1	0	1	1	1	0	1	1	0	0	0	0	0	0	8	2	1	1	0	0	1	0	0	0	0	HCoVOC43_
311	INVIERNO	M	0	MEXICO	HOSPITALIZADO	2	1	0	0	0	0	0	0	0	0	0	0	0	0	0	1	1	1	0	1	1	1	1	1	0	1	1	1	0	1	1	1	14	0	0	0	0	0	0	0	0	0	0	RSV_
312	INVIERNO	F	53	PUEBLA	HOSPITALIZADO	3	0	0	0	0	1	0	0	0	0	0	0	0	0	0	1	1	1	1	1	1	1	1	1	0	0	1	0	0	1	0	0	11	3	2	1	0	0	1	0	0	1	0	HPIV3_
313	INVIERNO	M	0	PUEBLA	HOSPITALIZADO	8	0	1	0	0	0	0	0	0	0	0	0	0	0	1	1	1	1	1	1	1	1	1	1	0	0	1	1	0	1	1	0	13	0	0	0	0	0	0	0	0	0	0	HMpV_HBoV_
314	INVIERNO	F	1	SAN LUIS POTOSI	HOSPITALIZADO	1	0	1	0	0	0	0	0	1	0	0	0	0	0	0	1	1	0	0	0	0	0	1	0	0	0	0	0	0	0	0	1	4	2	1	1	0	1	0	0	0	0	0	HMpV_HRV_
315	INVIERNO	M	1	TLAXCALA	HOSPITALIZADO	5	1	0	0	0	0	0	0	0	0	0	0	0	0	0	0	1	0	1	0	0	1	1	1	1	0	1	0	1	0	0	1	9	0	0	0	0	0	0	0	0	0	0	RSV_
316	INVIERNO	M	45	SAN LUIS POTOSI	HOSPITALIZADO	8	0	0	0	0	0	0	0	1	0	0	0	0	0	0	1	1	1	1	1	1	1	1	1	0	0	1	0	1	0	0	0	11	3	2	1	0	0	1	0	1	0	0	HRV_
317	INVIERNO	M	8	BAJA CALIFORNIA NORTE	HOSPITALIZADO	9	0	1	0	0	0	0	0	0	0	0	0	0	0	0	1	1	0	0	1	1	1	1	0	0	0	1	0	0	0	0	0	7	2	1	1	0	0	1	0	0	0	0	HMpV_
318	INVIERNO	F	53	SAN LUIS POTOSI	HOSPITALIZADO	0	1	0	0	0	0	0	0	0	0	0	0	0	0	0	1	1	1	1	1	1	1	1	1	0	0	1	0	0	1	0	0	11	0	0	0	0	0	0	0	0	0	0	RSV_
319	INVIERNO	M	60	QUERETARO	HOSPITALIZADO	10	0	0	0	0	0	0	0	0	0	0	0	0	0	0	1	1	0	1	1	1	1	1	0	1	0	1	1	1	1	1	0	13	0	0	0	0	0	0	0	0	0	0
320	INVIERNO	F	1	MEXICO	HOSPITALIZADO	5	0	0	0	0	0	0	0	0	0	0	0	0	0	0	1	1	2	1	2	2	1	1	1	2	1	1	1	0	1	1	1	12	0	0	0	0	0	0	0	0	0	0
321	INVIERNO	F	57	QUERETARO	HOSPITALIZADO	13	0	0	0	0	0	0	0	1	0	1	0	0	0	1	0	1	1	0	1	1	1	1	1	1	1	1	0	1	1	0	0	12	2	1	1	1	0	0	0	0	0	0	HRV_HCoVOC43_HBoV_
322	INVIERNO	M	0	QUERETARO	HOSPITALIZADO	5	0	1	0	0	0	0	0	0	0	0	0	0	0	0	0	1	2	1	0	0	1	1	0	0	1	1	0	0	1	0	0	7	0	0	0	0	0	0	0	0	0	0	HMpV_
323	INVIERNO	F	23	MEXICO	HOSPITALIZADO	3	0	0	0	0	0	0	0	1	0	0	0	0	0	0	0	1	0	0	0	0	1	1	0	0	0	1	1	0	1	1	0	7	0	0	0	0	0	0	0	0	0	0	HRV_
324	INVIERNO	M	51	MEXICO	HOSPITALIZADO	3	0	0	0	0	0	0	0	0	0	0	0	0	0	0	0	1	0	0	1	1	0	1	1	1	1	1	0	0	1	0	0	9	2	1	1	1	0	0	0	0	0	0
325	INVIERNO	F	36	MEXICO	HOSPITALIZADO	11	0	0	0	0	0	0	0	0	0	0	0	0	0	0	1	1	1	1	1	1	1	1	1	0	1	1	0	0	1	0	0	12	2	1	1	1	0	0	0	0	0	0
326	INVIERNO	F	83	BAJA CALIFORNIA SUR	HOSPITALIZADO	9	0	0	0	0	0	0	0	0	0	0	0	0	0	0	1	1	1	1	1	1	1	1	1	1	0	1	0	0	1	0	0	12	1	0	1	0	0	0	0	0	0	0
327	INVIERNO	F	1	VERACRUZ	HOSPITALIZADO	5	0	1	0	0	0	0	0	0	0	0	0	0	0	0	1	1	0	0	0	0	0	0	0	0	0	1	0	0	0	0	1	4	0	0	0	0	0	0	0	0	0	0	HMpV_
328	INVIERNO	M	3	QUERETARO	HOSPITALIZADO	1	1	0	0	0	0	0	0	0	0	0	0	0	0	0	1	1	1	1	2	2	1	1	2	0	0	2	0	0	2	0	0	6	0	0	0	0	0	0	0	0	0	0	RSV_
329	INVIERNO	M	0	QUERETARO	HOSPITALIZADO	2	1	0	0	0	0	0	0	1	0	0	0	0	0	0	0	1	2	2	2	2	1	0	1	2	1	1	1	1	2	1	0	8	0	0	0	0	0	0	0	0	0	0	RSV_HRV_
330	INVIERNO	M	0	QUERETARO	HOSPITALIZADO	2	0	0	0	0	1	0	0	1	0	0	0	0	0	0	1	1	0	0	0	0	0	1	0	0	1	1	0	0	0	0	1	6	0	0	0	0	0	0	0	0	0	0	HPIV3_HRV_
331	INVIERNO	M	66	VERACRUZ	HOSPITALIZADO	4	0	0	0	0	0	0	0	0	0	0	0	0	0	0	1	1	0	0	1	1	1	0	0	0	0	1	0	0	0	0	0	6	2	1	1	1	0	0	0	0	0	0
332	INVIERNO	F	56	VERACRUZ	HOSPITALIZADO	5	0	0	0	0	0	0	0	0	0	0	0	0	0	0	0	0	1	0	1	0	0	0	0	0	0	1	0	0	1	0	0	4	0	0	0	0	0	0	0	0	0	0
333	INVIERNO	M	37	MEXICO	HOSPITALIZADO	3	0	0	0	0	0	0	0	0	0	0	0	0	0	0	0	1	0	0	1	1	0	0	0	0	0	1	0	0	0	0	0	4	3	2	1	1	0	0	0	1	0	0
334	INVIERNO	M	76	MEXICO	HOSPITALIZADO	5	0	0	0	0	0	0	0	0	0	0	0	0	0	0	0	1	1	0	1	1	1	0	0	1	1	1	0	0	1	0	0	9	0	0	0	0	0	0	0	0	0	0
335	INVIERNO	F	1	DISTRITO FEDERAL	HOSPITALIZADO	9	0	0	0	0	1	0	0	0	0	0	0	0	0	1	1	1	0	1	0	0	0	1	0	0	1	1	0	0	0	0	0	6	0	0	0	0	0	0	0	0	0	0	HPIV3_HBoV_
336	INVIERNO	M	94	MEXICO	HOSPITALIZADO	6	0	0	0	0	0	0	0	0	0	0	0	0	0	0	1	1	1	0	1	1	1	1	1	0	0	1	0	0	1	0	0	10	0	0	0	0	0	0	0	0	0	0
337	INVIERNO	F	60	DISTRITO FEDERAL	HOSPITALIZADO	3	0	0	0	0	0	0	0	0	0	0	0	0	0	0	1	1	1	1	1	0	0	0	0	0	0	1	0	0	1	0	0	7	0	0	0	0	0	0	0	0	0	0
338	INVIERNO	M	79	MEXICO	HOSPITALIZADO	2	0	0	0	0	0	0	0	0	0	0	0	0	0	0	1	1	1	0	0	0	0	1	1	0	0	1	0	0	0	0	0	6	2	1	1	1	0	0	0	0	0	0
339	INVIERNO	M	37	DISTRITO FEDERAL	HOSPITALIZADO	12	0	0	0	0	0	0	0	0	0	0	0	0	0	0	1	1	1	1	1	1	0	0	1	0	0	0	0	0	1	0	0	8	2	1	1	0	0	0	0	0	1	0
340	INVIERNO	F	81	PUEBLA	HOSPITALIZADO	8	0	0	0	0	0	0	0	0	0	0	0	0	0	0	0	1	0	0	0	0	0	0	1	0	0	0	0	0	0	0	0	2	2	1	1	1	0	0	0	0	0	0
341	INVIERNO	F	84	PUEBLA	HOSPITALIZADO	5	0	0	0	0	0	0	0	0	0	0	0	0	0	0	1	1	2	2	2	1	1	0	2	2	0	1	0	1	1	0	0	7	1	0	1	0	0	0	0	0	0	0
342	INVIERNO	F	84	MEXICO	HOSPITALIZADO	2	0	0	0	0	0	0	0	0	0	0	0	0	0	0	1	1	1	0	1	1	1	1	1	0	0	1	0	0	1	0	0	10	0	0	0	0	0	0	0	0	0	0
343	INVIERNO	F	63	MEXICO	HOSPITALIZADO	1	0	0	0	0	0	0	0	0	0	0	0	0	0	0	1	1	1	0	1	1	0	1	1	1	0	1	0	0	1	0	0	10	3	2	1	1	0	1	0	0	0	0
344	INVIERNO	M	56	DISTRITO FEDERAL	HOSPITALIZADO	9	0	0	0	0	0	0	0	1	0	0	0	0	0	0	1	1	1	0	1	1	0	1	1	0	1	1	0	1	1	0	0	11	2	1	1	0	0	0	0	0	1	0	HRV_
345	INVIERNO	M	91	HIDALGO	HOSPITALIZADO	7	0	0	0	0	1	0	0	0	0	0	0	0	0	0	0	1	1	1	1	1	1	1	1	1	1	1	0	1	0	0	0	12	2	1	1	0	0	0	1	0	0	0	HPIV3_
346	INVIERNO	F	86	DISTRITO FEDERAL	HOSPITALIZADO	24	0	0	0	0	1	0	0	0	0	0	0	0	0	0	1	1	0	0	0	0	1	1	0	0	0	1	0	0	0	0	0	5	1	0	1	0	0	0	0	0	0	0	HPIV3_
347	INVIERNO	F	77	VERACRUZ	HOSPITALIZADO	18	0	0	0	0	0	0	0	0	0	0	0	0	0	0	0	1	1	0	1	0	0	0	1	0	0	1	0	0	1	0	0	6	3	2	1	0	0	1	0	0	1	0
348	INVIERNO	M	81	VERACRUZ	HOSPITALIZADO	3	0	0	0	0	0	0	0	0	0	0	0	0	0	0	1	1	1	0	0	0	0	0	0	0	0	1	0	0	0	0	0	4	0	0	0	0	0	0	0	0	0	0
349	INVIERNO	M	21	JALISCO	HOSPITALIZADO	2	0	0	0	0	0	0	0	1	0	0	0	0	0	0	1	1	1	1	0	0	1	1	1	0	0	1	0	0	1	0	0	9	1	1	0	0	0	0	0	1	0	0	HRV_
350	INVIERNO	M	43	VERACRUZ	HOSPITALIZADO	10	0	0	0	0	0	0	0	0	0	0	0	0	0	0	0	1	0	0	0	0	1	0	0	0	0	1	0	0	0	0	0	3	3	2	1	0	1	0	0	1	0	0
351	INVIERNO	F	56	MEXICO	HOSPITALIZADO	8	1	0	0	0	0	0	0	0	0	0	0	0	0	0	1	1	1	0	0	0	0	1	1	0	0	1	0	0	0	0	0	6	2	1	1	1	0	0	0	0	0	0	RSV_
352	INVIERNO	F	63	DISTRITO FEDERAL	HOSPITALIZADO	17	0	0	0	0	0	0	0	0	0	0	0	0	0	0	1	1	1	1	0	0	0	1	0	0	0	1	0	0	1	0	0	7	1	0	1	0	0	0	0	0	0	0
353	INVIERNO	F	23	DISTRITO FEDERAL	HOSPITALIZADO	0	0	0	0	0	0	0	0	0	0	0	0	0	0	0	1	1	1	1	0	0	0	0	0	0	0	0	0	0	0	0	0	4	1	1	0	0	0	0	0	0	0	1
354	INVIERNO	M	66	DISTRITO FEDERAL	HOSPITALIZADO	7	0	0	0	0	0	0	0	1	0	0	0	0	0	0	1	1	1	1	1	1	1	1	1	0	0	1	0	0	0	0	0	10	1	0	1	0	0	0	0	0	0	0	HRV_
355	INVIERNO	F	0	DISTRITO FEDERAL	HOSPITALIZADO	14	0	1	0	0	0	0	0	0	0	0	0	0	0	0	1	1	0	0	0	0	0	1	1	0	0	1	1	0	1	1	1	9	0	0	0	0	0	0	0	0	0	0	HMpV_
356	INVIERNO	F	0	OAXACA	HOSPITALIZADO	8	0	0	0	0	0	0	0	1	0	0	0	0	0	1	1	1	0	0	2	2	1	0	0	0	2	1	0	0	0	0	1	5	0	0	0	0	0	0	0	0	0	0	HRV_HBoV_
357	INVIERNO	M	7	OAXACA	HOSPITALIZADO	3	0	0	0	0	0	0	0	0	0	0	0	0	0	0	1	1	1	1	0	0	1	0	0	1	0	1	0	0	0	0	0	7	3	2	1	0	1	0	0	1	0	0
358	INVIERNO	F	80	MEXICO	HOSPITALIZADO	16	0	0	0	0	0	0	0	0	0	0	0	0	0	0	1	1	0	0	1	0	0	0	1	0	1	1	0	0	0	0	0	6	3	2	1	1	0	0	0	1	0	0
359	INVIERNO	M	1	TLAXCALA	HOSPITALIZADO	11	0	0	0	0	1	0	0	1	0	0	0	0	0	0	1	1	0	1	0	0	1	1	0	0	1	1	0	0	0	0	1	8	0	0	0	0	0	0	0	0	0	0	HPIV3_HRV_
360	INVIERNO	F	78	SINALOA	HOSPITALIZADO	6	0	0	0	0	0	0	0	0	0	0	0	0	0	0	1	1	1	1	1	0	0	1	1	0	0	1	0	0	0	0	1	9	0	0	0	0	0	0	0	0	0	0
361	INVIERNO	F	0	VERACRUZ	HOSPITALIZADO	7	0	1	0	0	0	0	0	0	0	0	0	0	0	0	0	1	0	0	0	0	0	0	0	0	0	1	1	0	0	1	1	5	3	2	1	0	1	0	0	1	0	0	HMpV_
362	INVIERNO	F	26	MEXICO	HOSPITALIZADO	14	0	0	0	0	0	0	0	0	0	0	0	0	0	0	1	1	1	0	0	0	0	1	0	0	0	1	0	0	0	0	0	5	1	1	0	0	0	0	0	0	0	1
363	INVIERNO	F	77	OAXACA	HOSPITALIZADO	8	0	0	0	0	0	0	0	0	0	0	0	0	0	0	1	1	1	1	1	1	1	0	1	0	0	0	0	0	0	0	0	8	3	2	1	1	0	1	0	0	0	0
364	INVIERNO	M	81	PUEBLA	HOSPITALIZADO	6	0	0	0	0	0	0	0	0	0	0	0	0	0	0	1	1	1	1	1	1	1	1	1	0	1	1	0	0	1	0	0	12	1	0	1	0	0	0	0	0	0	0
365	INVIERNO	F	0	DISTRITO FEDERAL	HOSPITALIZADO	10	1	0	0	0	0	0	0	0	0	0	0	0	0	0	1	1	0	1	2	2	1	1	2	0	1	1	0	1	2	0	1	9	0	0	0	0	0	0	0	0	0	0	RSV_
366	INVIERNO	M	93	SINALOA	HOSPITALIZADO	10	0	0	0	0	0	0	0	0	0	0	0	0	0	0	1	1	1	1	1	0	0	1	1	0	0	1	0	0	1	0	0	9	0	0	0	0	0	0	0	0	0	0
367	INVIERNO	F	87	HIDALGO	HOSPITALIZADO	8	0	0	0	0	0	0	0	0	0	0	0	0	0	0	0	1	1	1	0	0	0	1	0	0	0	1	0	0	1	0	0	6	1	1	0	0	0	0	0	1	0	0
368	PRIMAVERA	F	40	OAXACA	HOSPITALIZADO	2	0	0	0	0	0	0	1	0	0	0	0	0	0	0	1	1	1	1	1	0	1	1	0	0	0	1	0	0	1	0	0	9	2	1	1	1	0	0	0	0	0	0	HAdV_
369	PRIMAVERA	M	1	VERACRUZ	AMBULATORIO	0	0	0	0	0	0	1	0	1	0	0	0	0	0	0	1	1	1	1	0	0	0	0	0	0	0	0	0	0	0	0	0	4	0	0	0	0	0	0	0	0	0	0	HPIV4_HRV_
370	PRIMAVERA	F	64	VERACRUZ	HOSPITALIZADO	5	0	0	0	0	0	0	0	0	0	0	0	0	0	0	1	1	1	0	1	1	1	1	1	0	0	1	0	0	0	0	0	9	2	1	1	1	0	0	0	0	0	0
371	PRIMAVERA	M	21	BAJA CALIFORNIA NORTE	HOSPITALIZADO	5	0	0	0	0	0	0	0	0	0	0	0	0	0	0	1	0	1	0	1	1	1	1	1	0	0	1	1	0	1	1	0	11	2	1	1	0	0	1	0	0	0	0
372	PRIMAVERA	M	80	BAJA CALIFORNIA SUR	HOSPITALIZADO	9	0	0	1	0	0	0	0	0	0	1	0	0	0	0	1	1	1	1	1	1	1	1	1	0	0	1	0	0	1	0	0	11	2	1	1	1	0	0	0	0	0	0	HPIV1_HCoVOC43_
373	PRIMAVERA	M	90	OAXACA	HOSPITALIZADO	6	0	0	0	0	0	0	0	0	0	0	0	0	0	0	1	1	1	0	1	1	1	0	1	0	0	1	1	0	1	1	0	11	3	2	1	0	0	1	1	0	0	0
374	PRIMAVERA	F	1	SAN LUIS POTOSI	HOSPITALIZADO	3	0	0	1	0	0	0	0	0	0	0	0	0	0	0	1	1	0	0	0	0	0	0	0	0	0	1	0	0	0	0	1	4	0	0	0	0	0	0	0	0	0	0	HPIV1_
375	PRIMAVERA	M	11	MEXICO	HOSPITALIZADO	3	0	0	0	0	0	0	0	0	0	0	0	0	0	0	1	1	1	0	0	0	0	1	1	0	1	0	0	1	1	0	0	8	0	0	0	0	0	0	0	0	0	0
376	PRIMAVERA	F	78	DISTRITO FEDERAL	HOSPITALIZADO	7	1	0	0	0	0	0	0	0	0	0	0	0	0	0	1	1	0	0	0	0	0	1	1	0	0	0	0	1	1	0	0	6	0	0	0	0	0	0	0	0	0	0	RSV_
377	PRIMAVERA	M	84	MEXICO	HOSPITALIZADO	4	0	0	0	0	0	0	0	0	0	0	0	0	0	0	1	1	1	0	0	0	0	1	1	0	0	1	0	0	1	0	0	7	2	1	1	1	0	0	0	0	0	0
378	PRIMAVERA	F	91	DISTRITO FEDERAL	HOSPITALIZADO	6	0	0	0	0	0	0	0	0	0	0	0	0	0	0	1	1	0	0	0	0	0	0	0	0	0	1	0	1	0	0	0	4	0	0	0	0	0	0	0	0	0	0
379	PRIMAVERA	F	1	MEXICO	HOSPITALIZADO	5	0	0	0	0	0	0	1	0	0	0	0	0	0	0	1	1	0	1	0	0	0	1	0	1	0	0	0	1	0	0	1	7	0	0	0	0	0	0	0	0	0	0	HAdV_
380	PRIMAVERA	F	63	OAXACA	HOSPITALIZADO	6	0	0	0	0	0	0	0	0	0	0	0	0	0	0	0	1	1	0	0	0	0	1	0	0	0	1	0	0	0	0	0	4	3	2	1	0	0	1	0	1	0	0
381	PRIMAVERA	M	1	BAJA CALIFORNIA NORTE	HOSPITALIZADO	1	0	0	1	0	0	0	0	0	0	1	0	0	0	0	2	1	2	2	2	2	1	1	2	2	0	1	0	0	2	0	1	5	2	1	1	0	1	0	0	0	0	0	HPIV1_HCoVOC43_
382	PRIMAVERA	M	0	MEXICO	HOSPITALIZADO	5	0	0	0	0	0	0	1	0	0	0	0	0	0	1	0	1	0	1	0	0	0	0	0	1	1	1	0	1	1	0	1	8	0	0	0	0	0	0	0	0	0	0	HAdV_HBoV_
383	PRIMAVERA	M	1	MEXICO	HOSPITALIZADO	6	1	0	0	0	0	0	1	0	0	0	0	0	0	0	1	1	0	1	1	1	1	1	1	1	0	1	1	0	1	1	1	14	0	0	0	0	0	0	0	0	0	0	RSV_HAdV_
384	PRIMAVERA	M	0	MEXICO	HOSPITALIZADO	4	0	0	0	0	0	0	0	0	0	0	0	0	1	0	0	1	0	1	0	0	1	1	0	0	1	1	1	0	1	1	1	10	0	0	0	0	0	0	0	0	0	0	HEV_
385	PRIMAVERA	M	2	DISTRITO FEDERAL	HOSPITALIZADO	12	1	0	0	0	0	0	0	0	0	0	0	0	0	0	0	1	2	2	2	2	1	1	1	2	0	1	1	1	2	1	1	9	0	0	0	0	0	0	0	0	0	0	RSV_
386	PRIMAVERA	F	71	VERACRUZ	HOSPITALIZADO	24	0	0	0	0	0	0	0	0	0	0	0	0	0	0	1	1	1	1	0	0	1	1	0	0	0	1	1	0	1	1	0	10	2	1	1	1	0	0	0	0	0	0
387	PRIMAVERA	M	86	BAJA CALIFORNIA SUR	HOSPITALIZADO	6	0	1	0	0	0	0	0	0	0	0	0	0	0	0	1	1	1	1	0	0	0	0	0	0	0	1	0	0	0	0	0	5	2	1	1	0	1	0	0	0	0	0	HMpV_
388	PRIMAVERA	M	57	BAJA CALIFORNIA SUR	HOSPITALIZADO	1	0	0	0	0	0	0	0	0	0	0	0	0	0	0	2	1	1	0	0	0	0	0	0	0	0	1	0	0	0	0	0	3	0	0	0	0	0	0	0	0	0	0
389	PRIMAVERA	M	74	MEXICO	HOSPITALIZADO	17	0	0	0	0	0	0	0	1	0	0	0	0	0	0	0	1	0	1	0	0	0	1	0	0	0	1	0	0	0	0	0	4	2	1	1	1	0	0	0	0	0	0	HRV_
390	PRIMAVERA	M	0	MEXICO	HOSPITALIZADO	22	1	0	0	0	0	0	0	0	0	0	0	0	0	0	0	1	0	0	0	0	0	1	1	0	1	1	0	0	1	0	0	6	0	0	0	0	0	0	0	0	0	0	RSV_
391	PRIMAVERA	M	92	MEXICO	HOSPITALIZADO	1	0	0	0	0	0	0	0	0	0	0	0	0	0	0	1	1	1	1	1	1	0	1	1	0	0	1	0	0	1	0	0	10	0	0	0	0	0	0	0	0	0	0
392	PRIMAVERA	F	84	MEXICO	HOSPITALIZADO	1	0	0	0	0	0	0	0	1	0	0	0	0	0	0	1	1	1	1	1	1	1	1	1	0	0	1	0	0	1	0	0	11	0	0	0	0	0	0	0	0	0	0	HRV_
393	PRIMAVERA	F	61	TAMAULIPAS	HOSPITALIZADO	12	0	0	0	0	0	0	0	0	1	0	0	0	0	0	1	1	0	0	1	0	0	0	0	0	0	0	0	0	1	0	0	4	0	0	0	0	0	0	0	0	0	0	HCoV229E_
394	PRIMAVERA	M	1	SAN LUIS POTOSI	HOSPITALIZADO	4	1	0	0	0	0	0	0	0	0	0	0	0	0	0	1	1	1	1	0	0	1	1	0	0	1	0	1	0	0	1	1	10	0	0	0	0	0	0	0	0	0	0	RSV_
395	PRIMAVERA	M	1	VERACRUZ	HOSPITALIZADO	3	0	1	0	0	0	0	0	0	0	0	0	0	0	0	1	1	0	0	1	0	0	1	0	0	0	0	0	0	1	0	1	6	0	0	0	0	0	0	0	0	0	0	HMpV_
396	PRIMAVERA	F	70	VERACRUZ	HOSPITALIZADO	21	0	0	0	0	0	0	0	0	0	0	0	0	0	0	1	1	0	0	0	0	1	0	0	0	0	1	0	0	0	0	0	4	2	1	1	1	0	0	0	0	0	0
397	PRIMAVERA	M	1	TLAXCALA	HOSPITALIZADO	9	0	0	0	0	0	0	0	0	0	0	0	0	0	0	1	1	0	0	0	0	1	1	0	0	0	1	0	0	0	0	1	6	0	0	0	0	0	0	0	0	0	0
398	PRIMAVERA	F	35	MEXICO	HOSPITALIZADO	8	0	0	0	0	0	0	0	0	0	0	0	0	0	0	1	1	1	1	1	1	1	1	1	0	0	1	0	0	0	0	0	10	0	0	0	0	0	0	0	0	0	0
399	PRIMAVERA	F	37	HIDALGO	HOSPITALIZADO	9	0	0	0	0	0	0	0	0	0	0	0	0	0	0	0	1	1	0	0	0	0	0	1	0	0	1	0	0	1	0	0	5	0	0	0	0	0	0	0	0	0	0
400	PRIMAVERA	M	61	PUEBLA	HOSPITALIZADO	43	0	0	0	0	0	0	0	0	0	0	0	0	0	0	0	1	1	1	1	1	1	0	1	1	1	1	0	0	1	0	0	11	3	2	1	1	0	1	0	0	2	0
401	PRIMAVERA	M	64	MEXICO	HOSPITALIZADO	20	0	0	0	0	0	0	0	0	0	0	0	0	0	0	1	1	0	0	1	1	1	0	1	0	0	1	1	0	1	1	0	10	2	1	1	1	0	0	0	0	0	0
402	PRIMAVERA	M	0	BAJA CALIFORNIA SUR	HOSPITALIZADO	1	0	1	0	0	0	0	1	0	0	0	0	0	0	0	1	0	2	1	2	2	0	1	1	2	0	1	0	1	2	0	1	7	0	0	0	0	0	0	0	0	0	0	HMpV_HAdV_
403	PRIMAVERA	M	86	VERACRUZ	HOSPITALIZADO	5	0	0	0	0	0	0	0	0	0	0	0	0	0	0	1	1	1	0	0	0	0	0	0	0	0	1	0	0	1	0	0	5	0	0	0	0	0	0	0	0	0	0
404	PRIMAVERA	M	52	VERACRUZ	HOSPITALIZADO	1	0	0	0	0	0	0	0	0	0	0	0	0	0	0	1	1	1	0	0	0	0	0	0	0	0	1	0	0	1	0	0	5	3	2	1	1	0	0	1	0	0	0
405	PRIMAVERA	F	3	VERACRUZ	HOSPITALIZADO	6	0	0	0	0	0	0	0	1	0	0	0	0	0	0	1	1	0	1	1	1	0	1	1	1	1	1	0	0	0	0	0	10	0	0	0	0	0	0	0	0	0	0	HRV_
406	PRIMAVERA	M	77	VERACRUZ	HOSPITALIZADO	3	0	0	0	0	0	0	0	0	0	0	0	0	0	0	1	1	0	0	0	0	1	0	1	0	1	1	0	1	0	0	0	7	2	1	1	1	0	0	0	0	0	0
407	PRIMAVERA	F	40	VERACRUZ	HOSPITALIZADO	1	0	0	0	0	0	0	0	0	0	0	0	0	0	0	1	2	2	2	0	0	2	1	2	2	2	2	2	2	2	2	2	2	0	0	0	0	0	0	0	0	0	0
408	PRIMAVERA	F	56	SINALOA	HOSPITALIZADO	3	0	0	0	0	0	0	0	0	0	0	0	0	0	0	1	1	1	1	0	1	0	1	1	0	0	1	0	0	0	0	1	9	0	0	0	0	0	0	0	0	0	0
409	PRIMAVERA	F	1	MEXICO	HOSPITALIZADO	8	0	0	0	0	0	0	0	0	0	0	0	0	0	0	1	1	0	1	1	1	0	1	1	1	1	1	0	0	0	0	1	11	0	0	0	0	0	0	0	0	0	0
410	PRIMAVERA	F	71	MEXICO	HOSPITALIZADO	7	0	0	0	0	0	0	0	0	0	0	0	0	0	0	0	0	0	1	0	0	0	1	0	1	1	1	0	0	1	0	0	6	2	1	1	0	0	0	0	1	0	0
411	PRIMAVERA	M	62	MEXICO	HOSPITALIZADO	27	0	0	0	0	0	0	0	0	0	0	0	0	0	0	1	0	0	0	0	0	1	0	0	0	0	0	0	0	0	0	0	2	3	2	1	1	0	0	1	0	0	0
412	PRIMAVERA	M	75	DISTRITO FEDERAL	HOSPITALIZADO	8	0	0	0	0	0	0	0	0	0	0	0	0	0	0	0	1	0	0	1	1	1	0	0	0	0	1	0	0	1	0	0	6	1	1	0	0	0	0	0	1	0	0
413	PRIMAVERA	F	83	SAN LUIS POTOSI	HOSPITALIZADO	3	0	0	0	0	0	0	0	0	0	0	0	0	0	0	1	1	1	0	0	0	1	0	0	0	0	0	0	0	0	0	0	4	0	0	0	0	0	0	0	0	0	0
414	PRIMAVERA	F	88	OAXACA	HOSPITALIZADO	6	0	0	0	0	0	0	0	0	0	0	0	0	0	0	1	1	0	0	0	0	1	0	0	0	0	0	0	0	0	0	0	3	0	0	0	0	0	0	0	0	0	0
415	PRIMAVERA	F	0	DISTRITO FEDERAL	HOSPITALIZADO	5	0	0	0	0	0	0	1	1	0	0	0	0	0	0	1	0	0	1	0	0	0	1	0	0	0	0	0	0	0	0	0	3	0	0	0	0	0	0	0	0	0	0	HAdV_HRV_
416	PRIMAVERA	F	1	MEXICO	HOSPITALIZADO	4	0	0	0	0	0	0	0	0	1	0	0	0	0	0	0	1	2	1	2	2	1	1	1	2	1	1	1	1	2	1	1	11	0	0	0	0	0	0	0	0	0	0	HCoV229E_
417	PRIMAVERA	F	76	SINALOA	HOSPITALIZADO	6	0	0	0	0	0	0	0	0	0	0	0	0	0	0	1	1	1	1	0	0	0	1	0	0	0	1	0	0	0	0	0	6	0	0	0	0	0	0	0	0	0	0
418	PRIMAVERA	F	3	QUERETARO	HOSPITALIZADO	8	0	0	0	0	0	0	0	0	0	0	0	0	0	0	1	0	1	1	0	0	1	0	0	1	0	1	0	0	1	0	0	7	0	0	0	0	0	0	0	0	0	0
419	PRIMAVERA	M	77	MEXICO	HOSPITALIZADO	5	0	0	0	0	0	0	0	0	0	0	0	0	0	0	1	1	1	1	1	1	1	0	1	0	0	1	0	0	1	0	0	10	2	1	1	1	0	0	0	0	0	0
420	PRIMAVERA	F	3	VERACRUZ	HOSPITALIZADO	0	0	0	0	0	0	0	0	0	0	0	0	0	0	0	1	0	0	1	0	0	0	0	0	0	0	1	0	0	0	0	0	3	0	0	0	0	0	0	0	0	0	0
421	PRIMAVERA	F	56	MEXICO	HOSPITALIZADO	15	0	0	0	0	0	0	0	0	0	0	0	0	0	0	1	1	1	0	1	1	1	0	0	0	0	1	0	0	0	0	0	7	4	3	1	1	0	1	0	1	0	0
422	PRIMAVERA	F	72	MEXICO	HOSPITALIZADO	4	0	0	0	0	0	0	0	0	0	0	0	0	0	0	0	1	0	0	1	0	1	0	1	0	0	1	0	0	0	0	0	5	2	1	1	1	0	0	0	0	0	0
423	PRIMAVERA	M	69	MEXICO	HOSPITALIZADO	1	0	0	0	0	0	0	0	0	0	0	0	0	0	0	1	1	1	0	1	1	1	0	0	1	0	1	0	0	0	0	0	8	2	1	1	0	0	1	0	0	0	0
424	PRIMAVERA	F	1	SAN LUIS POTOSI	HOSPITALIZADO	2	0	1	0	0	0	0	0	0	0	0	0	0	0	0	1	1	1	1	1	1	1	1	1	1	1	1	1	1	1	1	1	17	0	0	0	0	0	0	0	0	0	0	HMpV_
425	PRIMAVERA	F	67	VERACRUZ	HOSPITALIZADO	24	0	0	0	0	0	0	0	0	0	0	0	0	0	0	1	1	0	0	0	0	1	0	0	0	0	1	0	0	0	0	1	5	2	1	1	1	0	0	0	0	0	0
426	PRIMAVERA	M	1	QUERETARO	HOSPITALIZADO	13	0	0	0	0	0	0	0	0	0	0	0	0	0	0	1	1	1	0	1	1	1	1	0	0	0	1	0	0	1	0	0	9	0	0	0	0	0	0	0	0	0	0
427	PRIMAVERA	M	2	OAXACA	HOSPITALIZADO	2	0	0	0	0	0	0	0	1	0	0	0	0	0	0	1	1	0	1	0	0	1	1	0	0	0	1	0	0	0	0	1	7	0	0	0	0	0	0	0	0	0	0	HRV_
428	PRIMAVERA	F	0	MEXICO	HOSPITALIZADO	31	0	0	0	0	0	0	0	0	0	0	0	0	0	0	1	1	0	0	0	0	1	1	1	0	1	0	0	0	0	0	0	6	0	0	0	0	0	0	0	0	0	0
429	PRIMAVERA	F	86	MEXICO	HOSPITALIZADO	30	0	0	0	0	0	0	0	0	0	0	0	0	0	0	1	1	1	0	1	1	1	0	1	1	0	1	0	0	1	0	0	10	2	1	1	0	0	1	0	0	0	0
430	PRIMAVERA	F	39	MEXICO	HOSPITALIZADO	0	0	0	0	0	0	0	0	0	0	0	0	0	0	0	1	1	1	0	1	1	1	0	1	0	0	1	0	0	1	0	0	9	0	0	0	0	0	0	0	0	0	0
431	PRIMAVERA	M	2	MEXICO	HOSPITALIZADO	1	0	0	0	0	0	0	1	1	0	0	0	0	0	0	1	1	1	1	2	2	1	1	1	0	1	1	0	1	1	0	1	12	0	0	0	0	0	0	0	0	0	0	HAdV_HRV_
432	PRIMAVERA	F	8	VERACRUZ	HOSPITALIZADO	3	0	0	0	0	0	0	1	1	0	0	0	0	0	0	1	1	1	0	1	1	1	1	1	0	1	1	0	0	0	0	0	10	0	0	0	0	0	0	0	0	0	0	HAdV_HRV_
433	PRIMAVERA	M	67	MEXICO	HOSPITALIZADO	2	0	0	0	0	0	0	0	0	0	0	0	0	0	0	1	1	1	1	1	1	1	0	1	0	0	1	0	0	1	0	0	10	2	1	1	1	0	0	0	0	0	0
434	PRIMAVERA	M	56	MEXICO	AMBULATORIO	0	0	0	0	0	0	0	0	0	0	0	0	0	0	0	1	0	1	0	0	0	0	1	0	0	0	1	0	0	1	0	0	5	2	1	1	1	0	0	0	0	0	0
435	PRIMAVERA	F	79	MEXICO	HOSPITALIZADO	7	0	0	0	0	0	0	0	0	0	0	0	0	0	0	1	1	1	1	1	1	1	1	1	1	0	1	0	0	1	0	0	12	1	0	1	0	0	0	0	0	0	0
436	PRIMAVERA	M	59	SINALOA	HOSPITALIZADO	4	0	0	0	0	0	0	0	0	0	0	0	0	0	0	1	1	1	1	0	0	1	1	0	0	0	1	0	0	0	0	0	7	0	0	0	0	0	0	0	0	0	0
437	PRIMAVERA	M	80	MEXICO	HOSPITALIZADO	3	0	0	0	0	0	0	0	0	0	0	0	0	0	0	1	1	0	0	0	0	1	0	0	0	0	1	0	0	1	0	0	5	3	2	1	1	0	0	1	0	0	0
438	PRIMAVERA	M	33	DISTRITO FEDERAL	HOSPITALIZADO	14	0	0	0	0	0	0	0	0	0	0	0	0	0	0	1	1	0	0	1	1	1	0	1	1	0	1	0	0	0	0	0	8	3	2	1	0	0	1	0	0	1	0
439	PRIMAVERA	M	84	MEXICO	HOSPITALIZADO	2	0	0	0	0	0	0	0	0	0	0	0	0	0	0	1	1	1	0	1	0	1	0	1	0	0	1	0	0	1	0	0	8	2	1	1	1	0	0	0	0	0	0
440	PRIMAVERA	F	71	DISTRITO FEDERAL	HOSPITALIZADO	5	0	0	0	0	0	0	0	1	0	0	0	0	0	0	1	1	1	1	1	1	0	0	1	0	1	0	0	0	1	0	0	9	0	0	0	0	0	0	0	0	0	0	HRV_
441	PRIMAVERA	M	69	SINALOA	HOSPITALIZADO	17	0	0	0	0	0	0	0	0	0	0	0	0	0	0	1	0	1	1	1	0	0	0	0	0	0	1	0	0	0	0	1	6	0	0	0	0	0	0	0	0	0	0
442	PRIMAVERA	M	7	SINALOA	HOSPITALIZADO	6	0	0	0	0	0	0	0	0	0	0	0	0	1	0	1	1	1	0	1	0	0	1	1	0	0	1	0	0	0	0	1	8	0	0	0	0	0	0	0	0	0	0	HEV_
443	PRIMAVERA	F	73	SINALOA	HOSPITALIZADO	1	0	0	0	0	0	0	0	0	0	0	0	0	0	0	1	1	1	0	1	0	0	1	1	0	0	1	0	0	0	0	0	7	0	0	0	0	0	0	0	0	0	0
444	PRIMAVERA	F	4	SINALOA	HOSPITALIZADO	2	0	0	0	0	0	0	0	1	0	0	0	0	0	0	1	1	1	1	1	0	0	1	1	0	0	1	0	0	0	0	0	8	0	0	0	0	0	0	0	0	0	0	HRV_
445	PRIMAVERA	F	83	VERACRUZ	AMBULATORIO	0	0	0	0	0	0	0	0	0	0	0	0	0	0	0	1	1	1	0	1	1	0	1	1	1	0	1	0	0	0	0	0	9	2	1	1	1	0	0	0	0	0	0
446	PRIMAVERA	F	60	SINALOA	HOSPITALIZADO	6	0	0	0	0	0	0	0	0	0	0	0	0	0	0	1	1	1	1	1	1	1	0	1	0	0	1	0	0	0	0	0	9	0	0	0	0	0	0	0	0	0	0
447	PRIMAVERA	M	1	QUERETARO	HOSPITALIZADO	12	0	0	0	0	0	0	0	1	0	0	0	0	0	0	1	1	1	0	1	1	0	0	0	0	0	0	0	1	1	0	0	7	0	0	0	0	0	0	0	0	0	0	HRV_
448	PRIMAVERA	F	36	MEXICO	AMBULATORIO	0	0	0	0	0	0	0	0	0	0	0	0	0	0	0	1	1	1	1	1	1	0	0	1	0	0	0	0	0	0	0	0	7	0	0	0	0	0	0	0	0	0	0
449	PRIMAVERA	F	0	MEXICO	AMBULATORIO	0	1	0	0	0	0	0	0	0	0	0	0	0	0	0	1	1	1	0	1	1	1	1	1	0	0	1	0	0	1	0	0	10	0	0	0	0	0	0	0	0	0	0	RSV_
450	PRIMAVERA	F	0	VERACRUZ	HOSPITALIZADO	-42129	1	0	0	0	0	0	0	0	0	0	0	0	0	0	1	1	1	1	1	1	1	1	1	1	1	0	0	0	0	0	0	11	0	0	0	0	0	0	0	0	0	0	RSV_
451	PRIMAVERA	M	1	QUINTANA ROO	HOSPITALIZADO	5	0	1	0	0	0	0	0	0	0	0	0	0	0	0	1	1	0	0	0	0	1	1	0	1	0	1	0	0	1	0	1	8	0	0	0	0	0	0	0	0	0	0	HMpV_
452	PRIMAVERA	F	50	DISTRITO FEDERAL	AMBULATORIO	0	0	0	0	0	0	0	0	0	0	0	0	0	0	0	1	1	1	1	1	1	0	0	1	0	1	0	0	0	1	0	0	9	0	0	0	0	0	0	0	0	0	0
453	PRIMAVERA	M	0	QUERETARO	HOSPITALIZADO	5	0	0	0	0	0	0	0	0	0	0	0	0	0	0	0	1	1	1	0	0	0	1	0	0	1	1	0	1	0	0	0	7	0	0	0	0	0	0	0	0	0	0
454	PRIMAVERA	F	14	QUERETARO	AMBULATORIO	0	0	0	0	0	0	0	0	0	0	0	0	0	0	0	1	0	1	0	1	0	1	1	1	0	1	0	0	0	0	0	0	7	0	0	0	0	0	0	0	0	0	0
455	PRIMAVERA	M	70	HIDALGO	HOSPITALIZADO	5	0	0	0	0	0	0	0	0	0	0	0	0	0	0	1	1	1	1	1	1	1	1	1	0	1	1	0	0	1	0	0	12	2	1	1	1	0	0	0	0	0	0
456	PRIMAVERA	F	0	OAXACA	HOSPITALIZADO	3	0	0	0	0	0	0	0	0	0	0	0	0	0	0	1	1	0	1	0	0	0	0	0	0	1	1	0	1	0	0	1	7	0	0	0	0	0	0	0	0	0	0
457	PRIMAVERA	M	3	OAXACA	HOSPITALIZADO	2	0	0	0	0	0	0	0	0	0	0	0	0	0	0	1	1	0	1	0	0	0	1	0	1	0	1	1	0	0	1	1	9	0	0	0	0	0	0	0	0	0	0
458	PRIMAVERA	F	74	SINALOA	HOSPITALIZADO	9	0	0	0	0	0	0	0	0	0	0	0	0	0	0	1	1	1	1	1	0	0	1	0	0	0	0	0	0	0	0	1	7	0	0	0	0	0	0	0	0	0	0
459	PRIMAVERA	F	31	SINALOA	HOSPITALIZADO	5	0	0	0	0	0	0	0	0	0	0	0	0	0	0	1	0	1	1	1	0	0	0	0	0	0	1	0	0	0	0	1	6	0	0	0	0	0	0	0	0	0	0
460	PRIMAVERA	F	69	DISTRITO FEDERAL	HOSPITALIZADO	3	0	0	0	0	0	0	0	0	0	0	0	0	0	0	1	1	1	0	1	1	1	0	0	0	0	1	0	0	1	0	0	8	0	0	0	0	0	0	0	0	0	0
461	PRIMAVERA	F	5	QUINTANA ROO	HOSPITALIZADO	1	0	1	0	0	0	0	0	0	0	0	0	0	0	0	0	1	1	1	1	1	1	1	0	1	0	0	0	0	0	0	0	8	0	0	0	0	0	0	0	0	0	0	HMpV_
462	PRIMAVERA	F	81	VERACRUZ	HOSPITALIZADO	2	0	0	0	0	0	0	0	0	0	0	0	0	0	0	1	0	1	0	0	0	1	0	1	0	0	0	0	0	0	0	0	4	0	0	0	0	0	0	0	0	0	0
463	PRIMAVERA	F	81	TAMAULIPAS	HOSPITALIZADO	9	0	0	0	0	0	0	0	0	0	0	0	0	0	0	1	0	0	0	1	0	0	0	0	0	0	0	0	0	0	0	0	2	0	0	0	0	0	0	0	0	0	0
464	PRIMAVERA	M	76	VERACRUZ	HOSPITALIZADO	1	0	0	0	0	0	0	0	0	0	0	0	0	0	0	1	1	1	0	1	1	1	1	1	1	0	1	0	0	1	0	0	11	2	1	1	0	0	0	1	0	0	0
465	PRIMAVERA	M	47	VERACRUZ	AMBULATORIO	42138	0	0	0	0	0	0	0	0	0	0	0	0	0	0	1	0	1	0	1	0	0	1	1	0	0	0	0	0	0	0	0	5	2	1	1	0	0	0	1	0	0	0
466	PRIMAVERA	M	62	PUEBLA	HOSPITALIZADO	2	0	0	0	0	0	0	0	0	0	0	0	0	0	0	1	1	1	1	1	1	1	1	1	0	1	1	0	0	1	0	0	12	2	1	1	1	0	0	0	0	0	0
467	PRIMAVERA	M	59	MEXICO	HOSPITALIZADO	4	0	0	0	0	0	0	0	0	0	0	0	0	0	0	1	1	1	1	1	1	0	1	1	0	0	1	0	1	1	0	0	11	0	0	0	0	0	0	0	0	0	0
468	PRIMAVERA	F	58	QUERETARO	HOSPITALIZADO	26	0	0	0	0	0	0	0	0	0	0	0	0	0	0	0	1	1	1	1	1	1	1	0	0	0	1	0	0	1	0	0	9	2	1	1	1	0	0	0	0	0	0
469	PRIMAVERA	M	71	QUERETARO	HOSPITALIZADO	4	0	0	0	0	1	0	0	0	0	0	0	0	0	0	2	1	2	1	1	1	1	0	1	1	0	0	0	1	1	0	0	9	0	0	0	0	0	0	0	0	0	0	HPIV3_
470	PRIMAVERA	F	61	TLAXCALA	HOSPITALIZADO	17	0	0	0	0	0	0	0	0	0	0	0	0	0	0	0	1	1	0	0	0	1	0	0	0	0	1	0	1	0	0	0	5	3	2	1	1	0	0	0	1	0	0
471	PRIMAVERA	F	39	VERACRUZ	HOSPITALIZADO	5	0	0	0	0	0	0	0	0	0	0	0	0	0	0	1	1	1	0	1	1	1	0	1	0	0	1	0	0	1	0	0	9	0	0	0	0	0	0	0	0	0	0
472	PRIMAVERA	M	86	VERACRUZ	HOSPITALIZADO	8	0	0	0	0	0	0	0	0	0	0	0	0	0	0	1	0	0	0	0	0	1	1	1	0	1	1	0	0	0	0	0	6	2	1	1	0	0	0	1	0	0	0
473	PRIMAVERA	F	24	BAJA CALIFORNIA NORTE	HOSPITALIZADO	32	0	0	0	0	0	0	0	0	0	0	0	0	0	0	1	0	1	1	0	0	1	1	1	1	1	1	1	1	1	1	0	13	3	2	1	0	0	0	1	1	0	2
474	PRIMAVERA	F	19	OAXACA	HOSPITALIZADO	8	0	0	0	0	1	0	0	0	0	0	0	0	0	0	1	0	0	0	0	0	1	0	0	1	0	0	0	0	0	0	0	3	1	1	0	0	0	0	0	0	0	1	HPIV3_
475	PRIMAVERA	M	42	MEXICO	HOSPITALIZADO	12	0	0	0	0	0	0	0	0	0	0	1	0	0	0	1	1	1	1	1	0	1	0	1	0	0	1	0	0	0	0	0	8	4	3	1	1	0	0	1	1	0	0	HCoVNL63_
476	PRIMAVERA	M	0	TABASCO	HOSPITALIZADO	-42141	0	0	0	0	0	0	0	0	0	0	0	0	0	0	1	1	0	0	0	0	0	1	0	1	0	0	0	0	0	0	1	5	0	0	0	0	0	0	0	0	0	0
477	PRIMAVERA	F	5	TABASCO	HOSPITALIZADO	-42142	0	0	0	0	0	0	0	0	0	0	0	0	0	0	1	1	0	1	0	0	0	1	0	0	0	1	0	0	0	0	0	5	2	1	1	0	0	1	0	0	0	0
478	PRIMAVERA	M	0	TABASCO	HOSPITALIZADO	-42142	0	0	0	0	1	0	0	0	0	0	0	0	0	0	0	1	0	0	0	0	0	1	0	0	0	1	0	0	0	0	1	4	0	0	0	0	0	0	0	0	0	0	HPIV3_
479	PRIMAVERA	M	74	BAJA CALIFORNIA NORTE	HOSPITALIZADO	8	0	0	0	0	0	0	0	0	0	0	0	0	0	0	2	1	1	2	2	2	1	0	2	2	0	1	0	1	2	0	0	5	2	1	1	1	0	0	2	0	0	0
480	PRIMAVERA	M	2	DISTRITO FEDERAL	HOSPITALIZADO	7	0	0	0	0	0	1	0	0	0	0	0	0	0	0	1	1	0	1	0	0	1	1	1	1	0	1	0	1	1	0	1	11	2	1	1	0	0	1	0	0	0	0	HPIV4_
481	PRIMAVERA	M	3	MEXICO	HOSPITALIZADO	1	0	0	0	0	0	0	0	0	0	0	0	0	1	0	1	1	1	0	0	0	0	1	0	0	1	0	0	1	1	0	1	8	0	0	0	0	0	0	0	0	0	0	HEV_
482	PRIMAVERA	M	89	DISTRITO FEDERAL	HOSPITALIZADO	1	0	0	0	0	0	0	0	0	0	0	0	0	0	0	1	1	1	0	1	0	0	1	0	0	1	1	0	0	1	0	0	8	2	1	1	0	0	0	0	1	0	0
483	PRIMAVERA	M	0	VERACRUZ	HOSPITALIZADO	9	0	0	0	0	0	0	0	0	0	0	0	0	0	0	1	1	1	0	0	0	0	1	0	0	0	1	0	0	0	0	1	6	0	0	0	0	0	0	0	0	0	0
484	PRIMAVERA	M	6	VERACRUZ	HOSPITALIZADO	16	0	0	0	0	0	0	0	0	1	0	0	0	0	0	1	1	1	0	0	0	0	1	0	0	0	1	0	1	0	0	0	6	0	0	0	0	0	0	0	0	0	0	HCoV229E_
485	PRIMAVERA	F	41	VERACRUZ	HOSPITALIZADO	3	0	0	0	0	0	0	0	0	0	0	0	0	0	0	1	1	1	0	1	1	0	0	0	0	0	1	0	0	1	0	0	7	2	1	1	1	0	0	0	0	0	0
486	PRIMAVERA	M	84	TAMAULIPAS	HOSPITALIZADO	7	0	0	0	0	0	0	0	0	0	0	0	0	0	0	1	1	1	0	1	0	0	0	0	0	0	1	0	0	1	0	0	6	2	1	1	1	0	0	0	0	0	0
487	PRIMAVERA	M	33	DISTRITO FEDERAL	AMBULATORIO	0	0	0	0	0	0	0	0	1	0	0	0	0	0	0	1	1	1	1	1	1	1	1	1	0	1	0	0	0	0	0	0	10	2	1	1	0	0	0	1	0	0	0	HRV_
488	PRIMAVERA	F	27	VERACRUZ	HOSPITALIZADO	3	0	0	0	0	0	0	0	0	0	0	0	0	0	0	1	1	1	0	1	1	1	1	1	1	0	1	0	0	1	0	0	11	0	0	0	0	0	0	0	0	0	0
489	PRIMAVERA	F	2	DISTRITO FEDERAL	HOSPITALIZADO	1	0	0	0	0	0	0	0	0	0	0	0	0	0	0	1	0	0	0	0	0	0	0	0	1	0	0	0	1	0	0	1	4	0	0	0	0	0	0	0	0	0	0
490	PRIMAVERA	M	0	SAN LUIS POTOSI	HOSPITALIZADO	2	0	0	0	0	0	0	0	0	0	0	0	0	0	1	1	1	0	0	0	0	0	0	0	0	0	1	0	0	0	0	1	4	0	0	0	0	0	0	0	0	0	0	HBoV_
491	PRIMAVERA	M	70	DISTRITO FEDERAL	HOSPITALIZADO	7	0	0	0	0	0	0	0	0	0	0	0	0	0	0	0	1	1	1	1	1	1	0	1	0	1	1	0	0	1	0	0	10	4	3	1	1	0	1	1	0	0	0
492	PRIMAVERA	M	67	DISTRITO FEDERAL	HOSPITALIZADO	1	0	0	0	0	0	0	0	0	0	0	0	0	0	0	1	0	0	0	0	0	1	0	1	0	1	0	0	0	1	0	0	5	3	2	1	1	0	0	0	1	0	0
493	PRIMAVERA	M	26	DISTRITO FEDERAL	AMBULATORIO	0	0	0	0	0	0	0	0	0	0	0	0	0	0	0	1	1	1	1	1	1	0	0	0	1	0	0	0	0	0	0	0	7	0	0	0	0	0	0	0	0	0	0
494	PRIMAVERA	M	7	QUINTANA ROO	HOSPITALIZADO	3	0	0	0	0	0	0	0	0	0	0	0	0	0	0	0	1	0	1	0	0	0	1	0	0	0	1	0	0	1	0	0	5	2	1	1	0	1	0	0	0	0	0
495	PRIMAVERA	F	81	SINALOA	HOSPITALIZADO	6	0	0	0	0	0	0	0	0	0	0	0	0	0	0	1	1	1	1	1	0	0	0	0	0	0	1	0	0	0	0	1	7	0	0	0	0	0	0	0	0	0	0
496	PRIMAVERA	F	0	VERACRUZ	HOSPITALIZADO	6	0	0	0	0	0	0	0	0	0	1	0	0	0	0	1	1	0	0	0	0	0	0	0	0	0	1	0	1	0	0	0	4	0	0	0	0	0	0	0	0	0	0	HCoVOC43_
497	PRIMAVERA	F	27	SINALOA	HOSPITALIZADO	3	0	0	0	0	0	0	0	0	0	0	0	0	0	0	0	1	1	1	0	0	1	1	0	0	0	1	0	0	1	0	0	7	1	1	0	0	0	0	0	0	0	1
498	PRIMAVERA	M	0	QUERETARO	HOSPITALIZADO	1	0	0	0	0	0	0	0	1	0	0	0	0	0	0	0	1	0	0	0	0	1	1	0	0	1	1	1	0	0	1	1	8	0	0	0	0	0	0	0	0	0	0	HRV_
499	PRIMAVERA	M	5	QUINTANA ROO	HOSPITALIZADO	1	0	0	0	0	0	0	1	0	0	0	0	0	0	0	0	0	1	1	0	0	1	1	1	1	1	0	0	0	0	0	1	8	0	0	0	0	0	0	0	0	0	0	HAdV_
500	PRIMAVERA	F	59	SINALOA	HOSPITALIZADO	4	0	0	0	0	0	0	0	0	0	0	0	0	0	0	1	0	0	1	1	1	0	0	0	0	0	1	0	0	0	0	1	6	0	0	0	0	0	0	0	0	0	0
501	PRIMAVERA	F	69	MEXICO	HOSPITALIZADO	3	0	0	0	0	1	0	0	0	0	0	0	0	0	0	1	1	0	0	0	0	1	0	0	1	0	1	0	0	1	0	0	6	3	2	1	1	0	0	0	1	0	0	HPIV3_
502	PRIMAVERA	M	9	DISTRITO FEDERAL	AMBULATORIO	0	0	0	0	0	0	0	0	1	0	0	0	0	0	0	1	1	1	1	1	0	0	1	1	0	0	1	0	0	1	0	0	9	0	0	0	0	0	0	0	0	0	0	HRV_
503	PRIMAVERA	F	91	MEXICO	HOSPITALIZADO	6	0	0	0	0	0	0	0	0	0	0	0	0	0	0	1	1	1	1	0	0	1	0	1	0	1	1	0	0	1	0	0	9	2	1	1	1	0	0	0	0	0	0
504	PRIMAVERA	F	60	SAN LUIS POTOSI	HOSPITALIZADO	3	0	0	0	0	0	0	0	0	0	0	0	0	0	0	1	1	1	1	0	0	1	0	1	0	0	1	0	0	1	0	0	8	2	1	1	0	0	0	0	1	0	0
505	PRIMAVERA	F	30	VERACRUZ	HOSPITALIZADO	5	0	0	0	0	0	0	0	0	0	0	0	0	0	0	1	1	1	0	0	0	1	1	1	1	0	1	0	0	1	0	0	9	0	0	0	0	0	0	0	0	0	0
506	PRIMAVERA	F	40	VERACRUZ	HOSPITALIZADO	4	0	0	0	0	0	0	0	0	0	0	0	0	0	0	1	0	1	1	0	0	0	0	0	1	0	1	0	0	1	0	0	6	0	0	0	0	0	0	0	0	0	0
507	PRIMAVERA	M	38	DISTRITO FEDERAL	AMBULATORIO	0	0	0	0	0	0	0	0	0	0	0	0	0	0	0	1	1	1	1	1	1	0	0	0	0	0	1	0	0	0	0	0	7	2	1	1	0	1	0	0	0	0	0
508	PRIMAVERA	M	0	TABASCO	HOSPITALIZADO	-42147	0	1	0	0	1	0	0	0	0	0	0	0	0	0	1	1	0	1	0	0	0	1	0	0	1	1	0	1	0	0	2	7	0	0	0	0	0	0	0	0	0	0	HMpV_HPIV3_
509	PRIMAVERA	F	42	DISTRITO FEDERAL	HOSPITALIZADO	29	0	0	0	0	0	0	0	0	0	0	0	0	0	0	1	1	1	1	1	1	1	1	1	1	0	1	1	1	1	1	2	15	3	2	1	0	0	1	0	1	0	0
510	PRIMAVERA	F	3	TABASCO	HOSPITALIZADO	-42147	0	0	0	0	0	0	0	0	0	0	0	0	0	0	1	1	0	1	0	0	1	1	0	0	0	1	0	0	0	0	1	7	0	0	0	0	0	0	0	0	0	0
511	PRIMAVERA	F	34	DISTRITO FEDERAL	AMBULATORIO	0	0	0	0	0	0	0	0	1	0	0	0	0	0	0	1	1	1	1	1	1	0	1	0	1	0	1	1	0	1	1	0	12	0	0	0	0	0	0	0	0	0	0	HRV_
512	PRIMAVERA	M	6	VERACRUZ	AMBULATORIO	0	0	0	0	0	0	0	0	1	0	0	0	0	0	0	0	1	1	1	1	1	1	1	1	1	0	0	0	0	0	0	0	9	0	0	0	0	0	0	0	0	0	0	HRV_
513	PRIMAVERA	F	2	MEXICO	HOSPITALIZADO	8	0	0	0	0	0	0	0	0	0	0	0	0	0	0	0	1	1	1	0	0	0	1	0	0	0	1	0	0	1	0	1	7	0	0	0	0	0	0	0	0	0	0
514	PRIMAVERA	M	32	DISTRITO FEDERAL	AMBULATORIO	0	0	0	0	0	0	0	0	0	0	0	0	0	0	0	1	1	1	1	1	1	0	0	0	0	1	0	0	0	0	0	0	7	1	1	0	0	0	0	0	1	0	0
515	PRIMAVERA	F	75	TABASCO	HOSPITALIZADO	-42150	0	0	0	0	0	0	0	1	0	0	0	0	0	0	1	1	1	0	1	1	0	1	0	0	0	1	0	0	0	0	0	7	2	1	1	0	1	0	0	0	0	0	HRV_
516	PRIMAVERA	F	52	MEXICO	HOSPITALIZADO	18	0	0	0	0	0	0	0	0	0	0	0	0	0	0	0	1	0	0	0	0	0	0	0	1	0	1	0	0	1	0	0	4	1	0	1	0	0	0	0	0	0	0
517	PRIMAVERA	M	74	MEXICO	HOSPITALIZADO	9	0	0	0	0	0	0	0	0	0	0	0	0	0	0	1	1	1	0	0	0	0	0	0	1	0	1	0	0	1	0	0	6	3	2	1	1	0	0	1	0	0	0
518	PRIMAVERA	F	61	TABASCO	HOSPITALIZADO	-42149	0	0	0	0	0	0	0	0	0	0	0	0	0	0	1	1	1	1	1	1	0	1	0	0	1	1	0	0	1	0	0	10	2	1	1	0	1	0	0	0	0	0
519	PRIMAVERA	F	19	DISTRITO FEDERAL	HOSPITALIZADO	20	0	0	0	0	0	0	0	0	0	0	0	0	0	0	1	1	0	0	1	0	0	0	1	0	0	1	0	0	0	0	0	5	0	0	0	0	0	0	0	0	0	0
520	PRIMAVERA	F	87	DISTRITO FEDERAL	HOSPITALIZADO	10	0	0	0	0	1	0	0	0	0	0	0	0	0	0	0	1	0	0	1	0	0	0	0	0	0	1	0	0	1	0	0	4	1	0	1	0	0	0	0	0	0	0	HPIV3_
521	PRIMAVERA	F	74	SAN LUIS POTOSI	HOSPITALIZADO	7	0	0	0	0	1	0	0	0	0	0	0	0	0	0	1	1	1	0	0	0	1	0	0	0	0	1	0	0	0	0	0	5	0	0	0	0	0	0	0	0	0	0	HPIV3_
522	PRIMAVERA	F	1	SAN LUIS POTOSI	HOSPITALIZADO	3	0	0	0	0	0	0	0	1	0	0	0	0	0	0	1	1	1	1	1	1	0	1	0	0	0	1	1	0	0	1	1	11	0	0	0	0	0	0	0	0	0	0	HRV_
523	PRIMAVERA	F	30	VERACRUZ	HOSPITALIZADO	7	0	0	0	0	0	0	0	0	0	0	0	0	0	0	1	1	1	0	1	1	1	1	1	0	0	1	0	0	1	0	0	10	0	0	0	0	0	0	0	0	0	0
524	PRIMAVERA	M	16	SAN LUIS POTOSI	HOSPITALIZADO	1	0	0	0	0	0	0	0	0	0	0	0	0	0	0	1	1	1	0	0	0	0	0	0	0	0	0	0	0	0	0	0	3	0	0	0	0	0	0	0	0	0	0
525	PRIMAVERA	M	74	VERACRUZ	HOSPITALIZADO	3	0	0	0	0	0	0	0	0	0	0	0	0	0	0	1	1	1	1	1	0	1	1	1	1	1	1	1	0	1	1	0	14	2	1	1	1	0	0	0	0	0	0
526	PRIMAVERA	M	0	SAN LUIS POTOSI	HOSPITALIZADO	0	0	0	0	0	0	0	0	1	0	0	0	0	0	0	1	1	0	0	0	0	0	1	0	0	0	1	0	0	0	0	0	4	0	0	0	0	0	0	0	0	0	0	HRV_
527	PRIMAVERA	M	13	DISTRITO FEDERAL	HOSPITALIZADO	5	0	0	0	0	0	0	0	0	0	0	0	0	0	0	1	1	1	0	1	0	1	1	0	0	0	1	0	0	1	0	0	8	0	0	0	0	0	0	0	0	0	0
528	PRIMAVERA	F	56	DISTRITO FEDERAL	HOSPITALIZADO	1	0	0	0	0	0	0	0	0	0	0	0	0	0	0	0	1	1	1	1	1	0	1	1	0	0	1	0	0	0	0	0	8	2	1	1	0	1	0	0	0	0	0
529	PRIMAVERA	M	1	QUERETARO	HOSPITALIZADO	1	0	0	0	0	0	0	0	0	0	0	0	0	0	0	0	1	2	0	2	2	1	1	0	0	0	1	0	0	0	0	0	4	0	0	0	0	0	0	0	0	0	0
530	PRIMAVERA	M	71	QUERETARO	HOSPITALIZADO	32	0	0	0	0	0	0	0	0	0	0	0	0	0	0	0	1	0	1	1	1	1	1	0	0	1	1	1	0	1	1	0	11	2	1	1	1	0	0	0	0	0	0
531	PRIMAVERA	F	25	TLAXCALA	AMBULATORIO	0	0	0	0	0	0	0	0	1	0	0	0	0	0	0	1	1	1	1	1	1	0	1	0	0	0	0	0	0	1	0	0	8	0	0	0	0	0	0	0	0	0	0	HRV_
532	PRIMAVERA	F	32	VERACRUZ	HOSPITALIZADO	8	0	0	0	0	0	0	0	0	0	0	0	0	0	0	1	1	1	0	1	1	1	0	1	0	1	0	0	0	0	0	0	8	0	0	0	0	0	0	0	0	0	0
533	PRIMAVERA	M	39	BAJA CALIFORNIA NORTE	HOSPITALIZADO	8	0	0	0	0	0	0	0	0	0	0	0	0	0	0	1	1	1	1	1	1	1	1	2	2	2	1	0	2	1	0	0	10	2	1	1	2	2	2	2	2	1	0
534	PRIMAVERA	M	80	QUERETARO	HOSPITALIZADO	2	0	0	0	0	0	0	0	0	0	0	0	0	0	0	1	1	1	1	1	1	1	1	1	1	1	1	1	0	1	1	0	15	2	1	1	0	0	0	1	0	0	0
535	PRIMAVERA	F	64	QUERETARO	HOSPITALIZADO	3	0	0	0	0	0	0	0	0	0	0	0	0	0	0	0	1	1	2	1	1	0	1	1	0	0	1	0	0	1	0	0	8	2	1	1	0	0	0	0	1	0	0
536	PRIMAVERA	F	83	VERACRUZ	HOSPITALIZADO	1	0	0	0	0	0	0	0	0	0	0	0	0	0	0	1	1	1	0	0	0	0	0	0	0	0	0	0	0	1	0	0	4	2	1	1	1	0	0	0	0	0	0
537	PRIMAVERA	F	55	MEXICO	HOSPITALIZADO	8	0	0	0	0	0	0	0	0	0	0	0	0	0	0	0	1	1	1	1	1	0	1	1	1	1	1	0	0	1	0	0	11	2	1	1	1	0	0	0	0	0	0
538	PRIMAVERA	M	46	PUEBLA	HOSPITALIZADO	2	0	0	0	0	0	0	0	0	0	0	0	0	0	0	1	1	1	0	1	0	0	0	1	0	1	1	0	0	1	0	0	8	2	1	1	1	0	0	0	0	0	0
539	PRIMAVERA	F	8	PUEBLA	HOSPITALIZADO	3	1	0	0	0	0	0	0	0	0	0	0	0	0	0	1	1	1	1	1	0	1	0	1	0	0	1	0	0	1	0	0	9	0	0	0	0	0	0	0	0	0	0	RSV_
540	PRIMAVERA	M	4	DISTRITO FEDERAL	HOSPITALIZADO	10	0	0	0	0	0	0	0	0	0	0	0	0	0	0	1	1	0	0	1	0	1	0	0	0	0	1	0	1	1	0	1	8	0	0	0	0	0	0	0	0	0	0
541	PRIMAVERA	M	84	MEXICO	HOSPITALIZADO	3	0	0	0	0	0	0	0	0	0	0	0	0	0	0	1	1	1	0	1	1	1	0	1	0	0	1	0	0	1	0	0	9	2	1	1	1	0	0	0	0	0	0
542	PRIMAVERA	M	0	DISTRITO FEDERAL	AMBULATORIO	0	0	0	0	0	0	0	0	0	0	0	0	0	0	0	1	1	1	0	1	1	1	1	1	0	0	1	0	0	1	0	0	10	0	0	0	0	0	0	0	0	0	0
543	PRIMAVERA	M	65	MICHOACAN	HOSPITALIZADO	-42146	0	0	0	0	0	0	0	0	0	0	0	0	0	0	0	1	1	1	1	1	1	0	1	0	0	1	0	0	1	0	0	9	0	0	0	0	0	0	0	0	0	0
544	PRIMAVERA	M	24	SAN LUIS POTOSI	AMBULATORIO	0	0	0	0	0	0	0	0	0	0	0	0	0	0	0	1	1	1	0	0	0	0	1	1	1	0	1	0	0	1	0	0	8	2	1	1	0	1	0	0	0	0	0
545	PRIMAVERA	M	84	PUEBLA	AMBULATORIO	42158	0	0	0	0	0	0	0	0	0	0	0	0	0	0	0	0	1	1	1	1	1	1	1	0	1	1	1	0	1	1	0	12	2	1	1	1	0	0	0	0	0	0
546	PRIMAVERA	M	2	OAXACA	HOSPITALIZADO	3	0	0	0	0	0	1	0	1	0	0	0	0	1	0	1	1	0	1	0	0	0	0	0	0	0	1	0	0	0	0	1	5	0	0	0	0	0	0	0	0	0	0	HPIV4_HRV_HEV_
547	PRIMAVERA	M	45	DISTRITO FEDERAL	HOSPITALIZADO	11	0	0	0	0	0	0	0	0	0	0	0	0	0	0	1	1	1	1	1	1	1	1	1	1	0	1	0	0	1	0	0	12	0	0	0	0	0	0	0	0	0	0
548	PRIMAVERA	M	23	OAXACA	HOSPITALIZADO	1	0	0	0	0	0	0	0	0	0	0	0	0	0	0	1	1	1	0	1	0	1	1	1	1	0	1	1	0	1	1	0	12	0	0	0	0	0	0	0	0	0	0
549	PRIMAVERA	F	24	VERACRUZ	HOSPITALIZADO	8	0	0	0	0	0	0	0	0	0	0	0	0	0	0	1	1	1	0	1	1	1	1	1	0	0	1	1	0	1	1	0	12	1	1	0	0	0	0	0	0	0	1
550	PRIMAVERA	F	51	TABASCO	HOSPITALIZADO	-42155	0	0	0	0	0	0	0	0	0	0	0	0	0	0	0	0	1	0	0	0	0	0	0	1	0	0	1	0	1	1	0	5	2	1	1	0	0	0	0	0	1	0
551	PRIMAVERA	F	72	OAXACA	HOSPITALIZADO	6	0	0	1	0	0	0	0	0	0	0	0	0	0	0	1	1	0	1	1	1	1	0	0	0	0	1	0	0	1	0	0	8	2	1	1	1	0	0	0	0	0	0	HPIV1_
552	PRIMAVERA	F	28	DISTRITO FEDERAL	AMBULATORIO	0	0	0	0	0	0	0	0	0	0	0	0	0	0	0	1	1	1	1	1	1	1	1	1	0	1	0	0	0	0	0	0	10	3	2	1	0	0	0	1	1	0	0
553	PRIMAVERA	F	35	SAN LUIS POTOSI	AMBULATORIO	0	0	0	0	0	0	0	0	1	0	0	0	0	0	0	1	1	1	1	1	1	1	0	1	0	1	0	0	0	0	0	0	9	1	1	0	0	0	0	0	1	0	0	HRV_
554	PRIMAVERA	F	58	MEXICO	HOSPITALIZADO	0	0	0	0	0	0	0	0	0	0	0	0	0	0	0	1	1	0	1	1	1	0	0	1	0	0	1	0	0	0	0	0	7	0	0	0	0	0	0	0	0	0	0
555	PRIMAVERA	F	30	MEXICO	HOSPITALIZADO	7	0	0	0	0	0	0	0	0	0	0	0	0	0	0	1	1	1	0	1	1	1	0	1	0	0	1	0	0	1	0	0	9	0	0	0	0	0	0	0	0	0	0
556	PRIMAVERA	F	80	MEXICO	HOSPITALIZADO	8	0	0	0	0	0	0	0	0	0	0	0	0	0	0	0	1	1	1	1	1	0	1	1	0	1	1	0	0	1	0	0	10	0	0	0	0	0	0	0	0	0	0
557	PRIMAVERA	F	75	MEXICO	HOSPITALIZADO	7	0	0	0	0	0	0	0	0	0	0	0	0	0	0	1	1	1	0	1	1	1	0	1	0	0	1	0	0	1	0	0	9	2	1	1	1	0	0	0	0	0	0
558	PRIMAVERA	M	85	MEXICO	HOSPITALIZADO	7	0	0	0	0	0	0	0	0	0	0	0	0	0	0	1	1	1	0	1	1	1	0	1	0	0	1	0	0	1	0	0	9	2	1	1	1	0	0	0	0	0	0
559	PRIMAVERA	M	31	MEXICO	HOSPITALIZADO	2	0	0	0	0	0	0	0	0	0	0	0	0	0	0	1	1	0	0	1	1	1	1	1	0	1	1	0	0	1	0	0	10	2	1	1	0	0	0	1	0	0	0
560	PRIMAVERA	M	59	SINALOA	AMBULATORIO	0	0	0	0	0	0	0	0	0	0	0	0	0	0	0	1	1	0	0	0	0	0	1	0	0	0	1	0	0	1	0	0	5	2	1	1	1	0	0	0	0	0	0
561	PRIMAVERA	M	81	VERACRUZ	HOSPITALIZADO	6	0	0	0	0	0	0	0	0	0	0	0	0	0	0	1	1	1	0	0	0	1	0	0	0	0	1	0	0	0	0	0	5	0	0	0	0	0	0	0	0	0	0
562	PRIMAVERA	M	73	MEXICO	HOSPITALIZADO	9	0	0	0	0	0	0	0	0	0	0	0	0	0	0	1	1	1	1	0	0	0	0	0	0	0	1	0	0	0	0	0	5	3	2	1	1	0	1	0	0	0	0
563	PRIMAVERA	F	40	MEXICO	AMBULATORIO	0	0	0	0	0	0	0	0	0	0	0	0	0	0	0	0	1	0	1	1	1	0	1	1	1	0	1	0	1	1	0	0	10	0	0	0	0	0	0	0	0	0	0
564	PRIMAVERA	F	1	MEXICO	HOSPITALIZADO	1	0	0	0	0	0	0	0	0	0	0	0	0	0	0	1	1	0	0	0	0	1	1	0	0	0	0	0	0	0	0	1	5	0	0	0	0	0	0	0	0	0	0
565	PRIMAVERA	M	0	DISTRITO FEDERAL	HOSPITALIZADO	6	1	0	0	0	0	0	0	0	0	0	0	0	0	0	1	1	0	0	0	0	0	1	0	0	1	1	0	0	0	0	1	6	0	0	0	0	0	0	0	0	0	0	RSV_
566	PRIMAVERA	F	71	MEXICO	HOSPITALIZADO	6	0	0	0	0	0	0	0	0	0	0	0	0	0	0	0	1	1	0	0	0	0	0	0	0	0	1	0	0	0	0	0	3	3	2	1	1	0	0	1	0	0	0
567	PRIMAVERA	F	3	DISTRITO FEDERAL	HOSPITALIZADO	5	0	0	0	0	0	0	0	0	0	0	0	0	0	0	1	1	0	1	1	0	0	1	0	0	1	1	0	0	1	0	1	9	0	0	0	0	0	0	0	0	0	0
568	PRIMAVERA	F	79	DISTRITO FEDERAL	HOSPITALIZADO	19	0	0	0	0	0	0	0	0	0	0	0	0	0	0	1	1	1	1	1	1	1	0	0	0	0	0	1	0	1	1	0	10	2	1	1	1	0	0	0	0	0	0
569	PRIMAVERA	F	1	DISTRITO FEDERAL	HOSPITALIZADO	1	0	0	0	0	0	1	0	0	0	0	0	0	0	0	1	1	0	0	0	0	0	1	1	0	0	0	0	0	0	0	1	5	0	0	0	0	0	0	0	0	0	0	HPIV4_
570	PRIMAVERA	F	0	PUEBLA	AMBULATORIO	0	0	0	0	0	0	0	0	0	0	0	0	0	0	0	1	1	0	0	1	1	1	1	1	0	0	0	0	1	0	0	0	8	0	0	0	0	0	0	0	0	0	0
571	PRIMAVERA	M	4	PUEBLA	AMBULATORIO	0	0	0	0	0	0	0	0	1	0	0	0	0	0	0	0	1	1	1	1	1	0	1	0	0	0	1	0	0	1	0	0	8	0	0	0	0	0	0	0	0	0	0	HRV_
572	PRIMAVERA	F	43	PUEBLA	AMBULATORIO	0	0	0	0	0	0	0	0	0	0	0	0	0	0	0	0	1	1	1	1	1	1	1	1	1	0	1	0	0	1	0	0	11	1	1	0	0	0	0	0	1	0	0
573	PRIMAVERA	F	35	VERACRUZ	HOSPITALIZADO	3	0	0	0	0	0	0	0	0	0	0	0	0	0	0	1	1	1	0	1	1	0	1	1	1	0	1	0	1	1	0	0	11	0	0	0	0	0	0	0	0	0	0
574	PRIMAVERA	F	56	VERACRUZ	HOSPITALIZADO	6	0	0	0	0	0	0	0	0	0	0	0	0	0	0	1	1	1	0	1	1	1	0	1	0	1	1	0	0	1	0	0	10	2	1	1	1	0	0	0	0	0	0
575	PRIMAVERA	M	38	DISTRITO FEDERAL	HOSPITALIZADO	14	0	0	0	0	0	0	0	1	0	0	0	0	0	0	1	1	1	1	1	1	1	1	1	1	0	1	0	0	1	0	0	12	0	0	0	0	0	0	0	0	0	0	HRV_
576	PRIMAVERA	F	91	DISTRITO FEDERAL	AMBULATORIO	0	0	0	0	0	0	0	0	1	0	0	0	0	0	0	1	1	1	0	1	1	1	1	1	0	0	1	0	0	1	0	0	10	2	1	1	1	0	0	0	0	0	0	HRV_
577	PRIMAVERA	F	26	DISTRITO FEDERAL	AMBULATORIO	0	0	0	0	0	0	0	0	0	0	0	0	0	0	0	1	1	1	1	1	1	0	1	0	0	0	1	0	0	1	0	0	9	0	0	0	0	0	0	0	0	0	0
578	PRIMAVERA	M	0	SINALOA	HOSPITALIZADO	3	0	0	0	0	0	1	0	0	0	0	0	0	0	0	1	1	0	1	1	0	0	1	0	0	1	0	0	0	0	0	1	7	0	0	0	0	0	0	0	0	0	0	HPIV4_
579	PRIMAVERA	M	0	QUINTANA ROO	HOSPITALIZADO	2	0	0	0	0	0	0	1	1	0	0	0	0	0	1	0	1	2	1	2	2	0	1	2	2	1	1	0	0	2	0	1	6	0	0	0	0	0	0	0	0	0	0	HAdV_HRV_HBoV_
580	PRIMAVERA	F	64	QUINTANA ROO	HOSPITALIZADO	3	0	0	0	0	0	0	0	1	0	0	0	0	0	0	0	1	0	1	0	0	0	1	0	0	0	1	0	0	0	0	0	4	3	2	1	1	1	0	0	0	0	0	HRV_
581	PRIMAVERA	M	73	BAJA CALIFORNIA SUR	HOSPITALIZADO	1	0	0	0	0	0	0	0	0	0	0	0	0	0	0	2	1	1	0	0	0	1	0	0	0	0	1	0	0	0	0	0	4	1	0	1	0	0	0	0	0	0	0
582	PRIMAVERA	M	38	TABASCO	HOSPITALIZADO	-42157	0	0	0	0	0	0	0	0	0	0	0	0	0	0	1	1	0	1	0	0	0	0	0	1	0	0	0	1	0	0	0	5	2	1	1	0	0	0	0	0	1	0
583	PRIMAVERA	F	88	MEXICO	HOSPITALIZADO	0	0	0	0	0	0	0	0	0	0	0	0	0	0	0	1	1	0	0	1	1	1	0	1	0	0	1	0	0	1	0	0	8	0	0	0	0	0	0	0	0	0	0
584	PRIMAVERA	F	42	MEXICO	AMBULATORIO	0	0	0	0	0	0	0	0	0	0	0	0	0	0	0	0	1	1	0	1	1	0	1	0	0	0	0	0	0	0	0	0	5	0	0	0	0	0	0	0	0	0	0
585	PRIMAVERA	M	21	DISTRITO FEDERAL	HOSPITALIZADO	18	0	0	0	0	0	0	0	0	0	0	0	0	0	0	1	1	1	1	1	1	0	0	0	0	0	0	0	0	1	0	0	7	2	1	1	1	0	0	0	0	0	0
586	PRIMAVERA	M	1	DISTRITO FEDERAL	HOSPITALIZADO	3	0	0	0	0	0	0	0	1	0	0	0	0	0	0	1	1	0	0	0	0	0	1	0	0	0	1	0	0	0	0	1	5	0	0	0	0	0	0	0	0	0	0	HRV_
587	PRIMAVERA	F	19	MEXICO	HOSPITALIZADO	3	0	0	0	0	0	0	0	0	0	0	0	0	0	0	1	1	1	1	1	0	0	1	1	1	0	1	0	0	0	0	0	9	0	0	0	0	0	0	0	0	0	0
588	PRIMAVERA	M	20	DISTRITO FEDERAL	HOSPITALIZADO	22	0	0	0	0	0	0	0	0	0	0	0	0	0	0	1	1	0	0	1	1	1	0	1	0	0	1	0	0	1	0	0	8	3	2	1	0	0	1	0	0	1	0
589	PRIMAVERA	M	2	MEXICO	HOSPITALIZADO	18	1	0	0	0	0	0	0	0	0	0	0	0	0	0	1	1	0	0	1	1	1	0	1	0	0	0	0	0	1	0	0	7	0	0	0	0	0	0	0	0	0	0	RSV_
590	PRIMAVERA	M	55	MEXICO	HOSPITALIZADO	6	0	0	0	0	0	0	0	0	0	0	0	0	0	0	1	1	1	1	1	1	1	0	1	0	0	1	0	0	1	0	0	10	0	0	0	0	0	0	0	0	0	0
591	PRIMAVERA	M	69	MEXICO	HOSPITALIZADO	6	0	0	0	0	0	0	0	1	0	0	0	0	0	0	1	1	1	0	1	1	1	0	1	0	0	1	0	0	1	0	0	9	2	1	1	1	0	0	0	0	0	0	HRV_
592	PRIMAVERA	F	79	MEXICO	HOSPITALIZADO	8	0	0	0	0	0	0	0	0	0	0	0	0	0	0	0	1	1	0	0	1	1	0	1	1	0	1	1	0	0	1	0	9	1	0	1	0	0	0	0	0	0	0
593	PRIMAVERA	F	2	MEXICO	HOSPITALIZADO	5	0	0	0	0	0	0	0	0	0	0	0	0	0	0	0	1	0	1	0	0	1	0	1	1	0	1	0	0	1	0	1	8	0	0	0	0	0	0	0	0	0	0
594	PRIMAVERA	M	75	MEXICO	HOSPITALIZADO	7	0	0	0	0	0	0	0	0	0	0	0	0	0	0	1	1	0	0	0	0	1	0	0	0	0	1	0	0	0	0	0	4	3	2	1	1	0	0	1	0	0	0
595	PRIMAVERA	F	1	PUEBLA	AMBULATORIO	0	0	0	0	0	0	0	0	1	0	0	0	0	0	0	1	1	1	1	1	1	0	1	1	0	0	1	0	0	0	0	0	9	0	0	0	0	0	0	0	0	0	0	HRV_
596	PRIMAVERA	F	39	PUEBLA	AMBULATORIO	0	0	0	0	0	0	0	0	0	0	0	0	0	0	0	1	1	1	1	1	1	1	1	1	1	0	1	0	1	1	0	0	13	1	1	0	0	0	0	0	1	0	0
597	PRIMAVERA	F	85	MEXICO	HOSPITALIZADO	3	0	0	0	0	0	0	0	0	0	0	0	0	0	0	1	1	1	0	0	0	0	0	0	0	0	1	0	0	0	0	0	4	0	0	0	0	0	0	0	0	0	0
598	PRIMAVERA	M	0	VERACRUZ	HOSPITALIZADO	1	0	0	0	0	0	0	1	0	0	0	0	0	0	0	1	1	1	1	1	1	1	1	1	1	1	0	0	0	0	0	1	12	0	0	0	0	0	0	0	0	0	0	HAdV_
599	PRIMAVERA	M	41	SINALOA	HOSPITALIZADO	-14	0	0	0	0	0	0	0	0	0	0	0	0	0	0	1	1	1	1	1	1	1	1	1	0	0	1	1	0	1	1	1	14	2	1	1	0	0	1	0	0	0	0
600	PRIMAVERA	F	74	VERACRUZ	HOSPITALIZADO	9	0	0	0	0	0	0	0	0	0	0	0	0	0	0	1	1	1	0	1	1	1	1	1	0	0	1	0	0	1	0	0	10	2	1	1	1	0	0	0	0	0	0
601	PRIMAVERA	F	56	VERACRUZ	HOSPITALIZADO	8	0	0	0	0	0	0	0	0	0	0	0	0	0	0	1	1	1	0	1	1	1	1	1	0	0	1	0	0	1	0	0	10	0	0	0	0	0	0	0	0	0	0
602	PRIMAVERA	F	25	VERACRUZ	HOSPITALIZADO	7	0	0	0	0	0	0	0	0	0	0	0	0	0	0	1	1	1	0	1	1	1	1	1	0	0	0	0	0	0	0	0	8	0	0	0	0	0	0	0	0	0	0
603	PRIMAVERA	M	95	BAJA CALIFORNIA SUR	HOSPITALIZADO	10	0	0	0	0	0	0	0	1	0	0	0	0	0	0	0	1	0	0	0	0	1	0	0	0	0	1	0	0	1	0	0	4	2	1	1	0	0	0	1	0	0	0	HRV_
604	PRIMAVERA	M	1	VERACRUZ	HOSPITALIZADO	4	0	0	0	0	0	0	1	0	0	0	0	0	0	0	1	1	0	2	2	2	0	1	0	2	1	1	0	0	2	0	1	6	0	0	0	0	0	0	0	0	0	0	HAdV_
605	PRIMAVERA	M	12	SINALOA	HOSPITALIZADO	3	0	0	0	0	0	0	0	0	0	1	0	0	0	0	1	1	0	0	0	0	0	0	0	0	0	0	0	1	0	0	0	3	0	0	0	0	0	0	0	0	0	0	HCoVOC43_
606	PRIMAVERA	F	79	0	AMBULATORIO	0	0	0	0	0	0	0	0	0	0	0	0	0	0	0	1	0	0	0	0	0	0	0	0	0	0	0	0	0	0	0	0	1	0	0	0	0	0	0	0	0	0	0
607	PRIMAVERA	M	79	HIDALGO	HOSPITALIZADO	6	0	0	0	0	0	0	0	0	0	0	0	0	0	0	0	1	1	1	0	1	0	1	0	0	0	1	0	0	1	0	0	7	0	0	0	0	0	0	0	0	0	0
608	PRIMAVERA	F	18	VERACRUZ	AMBULATORIO	42164	0	0	0	0	0	0	0	1	0	0	0	0	0	0	1	1	1	0	1	1	0	1	1	0	0	0	0	0	0	0	0	7	0	0	0	0	0	0	0	0	0	0	HRV_
609	PRIMAVERA	M	74	VERACRUZ	HOSPITALIZADO	1	0	0	0	0	0	0	0	0	0	0	0	0	0	0	1	1	1	0	0	0	0	0	0	0	0	1	0	0	0	0	0	4	0	0	0	0	0	0	0	0	0	0
610	PRIMAVERA	M	65	VERACRUZ	HOSPITALIZADO	7	0	0	0	0	0	0	0	0	0	0	0	0	0	0	1	1	1	0	1	1	0	0	0	0	0	1	0	0	0	0	0	6	2	1	1	1	0	0	0	0	0	0
611	PRIMAVERA	F	54	VERACRUZ	HOSPITALIZADO	15	0	1	0	0	0	0	0	0	0	0	0	0	0	0	1	1	1	0	1	1	1	0	0	0	0	1	0	0	0	0	0	7	2	1	1	0	1	0	0	0	0	0	HMpV_
612	PRIMAVERA	M	59	VERACRUZ	HOSPITALIZADO	23	0	0	0	0	0	0	0	0	0	0	0	0	0	0	1	0	1	0	1	1	0	0	0	0	0	1	0	0	0	0	0	5	2	1	1	1	0	0	0	0	0	0
613	PRIMAVERA	F	74	MEXICO	HOSPITALIZADO	1	0	0	0	0	0	0	0	0	0	0	0	0	0	0	1	1	1	0	0	0	0	0	1	0	0	0	0	0	0	0	0	4	2	1	1	1	0	0	0	0	0	0
614	PRIMAVERA	F	43	MEXICO	HOSPITALIZADO	9	0	0	0	0	0	0	0	0	0	0	0	0	0	0	1	1	1	0	1	1	1	1	0	0	0	1	0	0	1	0	0	9	0	0	0	0	0	0	0	0	0	0
615	PRIMAVERA	F	59	DISTRITO FEDERAL	HOSPITALIZADO	0	0	0	0	0	0	0	0	0	0	0	0	0	0	0	1	1	1	0	1	1	0	1	1	1	1	0	0	0	1	0	0	10	0	0	0	0	0	0	0	0	0	0
616	PRIMAVERA	M	1	MEXICO	HOSPITALIZADO	3	0	0	0	0	0	1	0	0	0	0	0	0	0	0	0	1	1	1	0	0	1	1	1	0	0	1	0	0	1	0	0	8	0	0	0	0	0	0	0	0	0	0	HPIV4_
617	PRIMAVERA	M	45	TABASCO	HOSPITALIZADO	-42164	0	0	0	0	0	0	0	0	0	0	0	0	0	0	1	1	0	0	1	1	1	0	1	0	0	1	0	0	1	0	0	8	2	1	1	1	0	0	0	0	0	0
618	PRIMAVERA	M	4	MEXICO	HOSPITALIZADO	5	0	0	0	0	1	0	0	0	0	0	0	0	0	0	1	1	0	0	0	1	0	1	0	0	0	1	0	0	0	0	1	6	0	0	0	0	0	0	0	0	0	0	HPIV3_
619	PRIMAVERA	M	87	QUERETARO	HOSPITALIZADO	2	0	0	0	0	0	0	0	0	0	0	0	0	0	0	0	1	1	1	1	1	2	0	2	0	2	0	0	0	1	0	2	6	3	2	1	1	0	0	1	0	0	0
620	PRIMAVERA	F	86	QUERETARO	HOSPITALIZADO	-42163	0	0	0	0	0	0	0	0	0	0	0	0	0	0	0	1	0	1	2	2	2	1	2	1	1	1	2	1	2	2	2	7	1	0	1	0	0	0	0	0	0	0
621	PRIMAVERA	M	2	QUINTANA ROO	HOSPITALIZADO	1	0	0	0	0	0	0	1	1	0	0	0	0	0	0	0	1	0	0	0	0	0	1	0	0	0	1	0	0	1	0	1	5	0	0	0	0	0	0	0	0	0	0	HAdV_HRV_
622	PRIMAVERA	F	49	QUERETARO	HOSPITALIZADO	17	0	0	0	0	0	0	0	0	0	0	0	0	0	0	0	1	1	1	1	1	1	1	1	0	0	1	1	0	1	1	0	12	2	1	1	0	0	1	0	0	0	0
623	PRIMAVERA	M	0	MEXICO	HOSPITALIZADO	3	0	0	0	0	1	0	1	1	0	0	0	0	0	0	1	1	2	1	2	2	1	1	1	2	1	1	0	0	1	0	1	10	0	0	0	0	0	0	0	0	0	0	HPIV3_HAdV_HRV_
624	PRIMAVERA	F	64	QUERETARO	HOSPITALIZADO	11	0	0	0	0	0	0	0	0	0	0	0	0	0	0	0	1	1	1	1	1	0	1	1	1	0	1	0	0	1	0	0	10	0	0	0	0	0	0	0	0	0	0
625	PRIMAVERA	F	52	QUINTANA ROO	HOSPITALIZADO	1	0	0	0	0	0	0	0	0	0	0	0	1	0	0	1	1	1	1	1	1	0	0	0	1	0	0	1	0	1	1	0	10	3	2	1	0	1	0	0	1	0	0	HCoVHKU1_
626	PRIMAVERA	M	0	QUINTANA ROO	HOSPITALIZADO	3	0	0	0	0	0	0	0	0	0	0	0	0	0	0	0	1	1	0	0	0	0	1	0	0	0	1	0	0	0	0	0	4	0	0	0	0	0	0	0	0	0	0
627	PRIMAVERA	M	56	VERACRUZ	HOSPITALIZADO	6	0	0	0	0	0	0	0	0	0	0	0	0	0	0	1	1	1	0	1	0	1	1	1	0	1	1	0	0	1	0	0	10	2	1	1	1	0	0	0	0	0	0
628	PRIMAVERA	F	54	TABASCO	HOSPITALIZADO	-42165	0	0	0	0	0	0	0	0	0	0	0	0	0	0	1	1	1	1	1	1	1	1	1	1	0	1	0	0	1	0	0	12	2	1	1	0	0	1	0	0	0	0
629	PRIMAVERA	F	1	DISTRITO FEDERAL	HOSPITALIZADO	1	0	0	0	0	0	0	0	1	0	0	0	0	0	0	1	1	0	1	0	0	0	1	0	2	1	0	0	1	0	0	1	7	0	0	0	0	0	0	0	0	0	0	HRV_
630	PRIMAVERA	M	3	DISTRITO FEDERAL	HOSPITALIZADO	4	0	0	0	0	0	0	0	0	0	0	0	0	0	0	1	1	0	1	0	0	0	1	0	0	1	1	0	0	0	0	1	7	0	0	0	0	0	0	0	0	0	0
631	PRIMAVERA	F	71	MEXICO	HOSPITALIZADO	5	0	0	0	0	0	0	0	1	0	0	0	0	0	0	1	1	0	1	1	1	0	1	1	0	0	1	0	0	1	0	0	9	1	0	1	0	0	0	0	0	0	0	HRV_
632	PRIMAVERA	M	69	SINALOA	HOSPITALIZADO	4	0	0	0	0	0	0	0	1	0	0	0	0	0	0	1	1	0	1	1	0	0	0	1	0	0	1	0	0	1	0	1	8	1	1	0	0	0	0	0	1	0	0	HRV_
633	PRIMAVERA	M	35	MEXICO	HOSPITALIZADO	18	0	0	0	0	0	0	0	0	0	0	0	0	0	0	1	1	1	0	1	0	1	0	0	0	0	1	0	0	1	0	0	7	2	1	1	0	0	0	1	0	0	0
634	PRIMAVERA	M	38	VERACRUZ	HOSPITALIZADO	20	0	0	0	0	0	0	0	0	0	0	0	0	0	0	1	1	0	0	1	1	0	0	0	0	0	1	0	0	0	0	0	5	0	0	0	0	0	0	0	0	0	0
635	PRIMAVERA	M	44	MEXICO	HOSPITALIZADO	7	0	0	0	0	0	0	0	0	0	0	0	0	0	0	0	1	1	1	1	0	1	1	1	1	0	1	0	1	1	0	0	11	2	1	1	0	0	0	1	0	0	0
636	PRIMAVERA	F	48	VERACRUZ	HOSPITALIZADO	1	0	0	0	0	0	0	0	0	0	0	0	0	0	0	1	1	1	1	1	1	1	1	1	1	0	0	0	0	0	0	0	10	2	1	1	1	0	0	0	0	0	0
637	PRIMAVERA	M	35	MEXICO	HOSPITALIZADO	1	0	0	0	0	0	0	0	0	0	0	0	0	0	0	0	1	0	0	0	0	1	0	0	0	0	1	0	0	0	0	0	3	3	2	1	1	0	0	1	0	0	0
638	PRIMAVERA	M	49	MEXICO	HOSPITALIZADO	20	0	0	0	0	0	0	0	1	0	0	0	0	0	0	1	1	0	0	0	0	0	0	1	0	0	0	0	0	1	0	0	4	3	2	1	1	0	0	0	1	0	0	HRV_
639	PRIMAVERA	M	16	DISTRITO FEDERAL	HOSPITALIZADO	3	0	0	0	0	0	0	0	0	0	0	0	0	0	0	1	0	1	0	1	0	1	1	0	1	0	1	0	0	0	0	0	7	1	1	0	0	0	0	0	1	0	0
640	PRIMAVERA	F	66	MEXICO	HOSPITALIZADO	9	0	0	0	0	0	0	0	0	0	0	0	0	0	0	1	1	1	0	0	0	1	0	0	1	1	1	0	1	1	0	0	9	2	1	1	1	0	0	0	0	0	0
641	PRIMAVERA	M	1	SINALOA	HOSPITALIZADO	7	0	0	0	0	0	0	0	0	0	0	0	0	0	0	1	1	0	0	0	0	0	1	0	0	1	1	0	1	1	0	1	8	0	0	0	0	0	0	0	0	0	0
642	PRIMAVERA	M	65	MEXICO	HOSPITALIZADO	6	0	0	0	0	0	0	0	0	0	0	0	0	0	0	1	1	1	0	1	1	1	0	1	0	0	1	0	0	1	0	0	9	1	0	1	0	0	0	0	0	0	0
643	PRIMAVERA	F	43	DISTRITO FEDERAL	HOSPITALIZADO	11	0	0	0	0	0	0	0	0	0	0	0	0	0	0	1	1	1	1	1	1	0	1	1	0	1	0	0	0	1	0	0	10	0	0	0	0	0	0	0	0	0	0
644	PRIMAVERA	F	4	DISTRITO FEDERAL	HOSPITALIZADO	4	0	0	0	0	0	0	0	0	0	0	0	0	0	0	1	1	1	1	2	2	1	1	2	1	0	1	0	0	1	0	1	10	2	1	1	0	0	1	0	0	0	0
645	PRIMAVERA	F	64	MEXICO	AMBULATORIO	0	0	0	0	0	0	0	0	0	0	0	0	0	0	0	1	1	1	0	1	1	1	1	1	0	0	1	0	0	1	0	0	10	0	0	0	0	0	0	0	0	0	0
646	VERANO	F	76	MEXICO	HOSPITALIZADO	27	0	0	0	0	0	0	0	1	0	0	0	0	0	0	1	1	1	0	1	0	0	0	1	1	0	1	0	1	1	0	0	9	1	0	1	0	0	0	0	0	0	0	HRV_
647	VERANO	F	85	MEXICO	HOSPITALIZADO	15	0	0	0	0	0	0	0	0	0	0	0	0	0	0	1	1	1	0	1	0	1	0	1	1	0	1	0	1	1	0	0	10	1	0	1	0	0	0	0	0	0	0
648	VERANO	M	2	QUERETARO	HOSPITALIZADO	4	0	0	0	0	0	0	0	0	0	0	0	0	0	1	1	1	0	0	0	0	1	1	1	0	0	1	1	0	0	1	0	8	2	1	1	0	1	0	0	0	0	0	HBoV_
649	VERANO	F	71	QUERETARO	HOSPITALIZADO	10	0	0	0	0	0	0	0	1	0	0	0	0	0	0	1	1	1	1	1	1	1	1	1	0	0	1	0	0	1	0	0	11	3	2	1	1	0	0	0	1	0	0	HRV_
650	VERANO	M	58	MEXICO	HOSPITALIZADO	7	0	0	0	0	0	0	0	0	0	0	0	0	0	0	1	1	1	0	0	0	0	0	0	1	0	1	0	0	0	0	0	5	2	1	1	1	0	0	0	0	0	0
651	VERANO	M	1	OAXACA	HOSPITALIZADO	1	1	0	0	0	1	0	0	1	0	0	0	0	0	0	1	1	0	0	0	0	1	0	0	0	0	1	0	0	0	0	1	5	0	0	0	0	0	0	0	0	0	0	RSV_HPIV3_HRV_
652	VERANO	F	56	VERACRUZ	HOSPITALIZADO	15	0	0	0	0	0	0	0	0	0	0	0	0	0	0	1	1	1	0	1	1	0	0	0	0	0	1	0	0	0	0	0	6	0	0	0	0	0	0	0	0	0	0
653	VERANO	F	0	SINALOA	HOSPITALIZADO	2	0	0	0	0	0	0	1	1	0	0	0	0	0	0	1	0	1	0	0	0	0	0	0	0	0	1	0	0	1	0	1	5	0	0	0	0	0	0	0	0	0	0	HAdV_HRV_
654	VERANO	F	24	MEXICO	HOSPITALIZADO	5	0	0	0	0	0	0	0	0	0	0	0	0	0	0	1	1	1	0	1	1	1	0	1	0	0	1	1	0	1	1	0	11	0	0	0	0	0	0	0	0	0	0
655	VERANO	F	89	DISTRITO FEDERAL	HOSPITALIZADO	8	0	0	0	0	0	0	0	0	0	0	0	0	0	0	1	1	1	0	1	1	0	1	0	0	0	0	0	0	0	0	0	6	0	0	0	0	0	0	0	0	0	0
656	VERANO	F	40	VERACRUZ	HOSPITALIZADO	13	0	0	0	0	0	0	0	0	0	0	0	0	0	0	0	0	0	2	0	0	0	1	0	2	0	1	0	0	1	0	0	3	0	0	0	2	2	2	2	2	2	0
657	VERANO	F	72	SAN LUIS POTOSI	HOSPITALIZADO	6	0	0	0	0	0	0	0	0	0	0	0	0	0	0	1	1	1	1	0	1	1	1	1	1	1	1	1	1	1	1	0	15	0	0	0	0	0	0	0	0	0	0
658	VERANO	M	35	VERACRUZ	HOSPITALIZADO	12	0	0	0	0	0	0	0	1	0	0	0	0	0	0	1	1	1	1	0	0	1	1	1	0	1	0	0	1	0	0	0	9	0	0	0	0	0	0	0	0	0	0	HRV_
659	VERANO	F	55	DISTRITO FEDERAL	HOSPITALIZADO	5	0	0	0	0	0	0	0	0	0	0	0	0	0	0	0	1	1	1	1	0	0	0	0	1	1	1	0	0	1	0	0	8	1	0	1	0	0	0	0	0	0	0
660	VERANO	M	45	TLAXCALA	HOSPITALIZADO	2	0	0	0	0	0	0	0	0	0	0	0	0	0	0	1	1	1	1	1	1	1	1	1	0	0	1	0	0	1	0	0	11	2	1	1	1	0	0	0	0	0	0
661	VERANO	M	56	MEXICO	HOSPITALIZADO	7	0	0	0	0	0	0	0	0	0	0	0	0	0	0	0	1	0	0	0	0	0	0	0	1	0	0	0	1	1	0	0	4	2	1	1	0	0	0	1	0	0	0
662	VERANO	F	62	MEXICO	HOSPITALIZADO	7	0	0	0	0	0	0	0	0	0	0	0	0	0	0	1	1	0	0	0	0	1	0	0	0	0	1	0	0	0	0	0	4	2	1	1	1	0	0	0	0	0	0
663	VERANO	M	28	MEXICO	HOSPITALIZADO	10	0	0	0	0	0	0	0	0	0	0	0	0	0	0	0	1	1	1	1	1	1	1	1	1	1	1	1	1	1	1	0	15	2	1	1	0	0	0	1	0	0	0
664	VERANO	M	72	TABASCO	HOSPITALIZADO	-42183	0	0	0	0	0	0	0	0	0	0	0	0	0	0	1	1	0	0	0	0	0	1	0	0	0	1	0	0	0	0	0	4	2	1	1	1	0	0	0	0	0	0
665	VERANO	F	80	MEXICO	HOSPITALIZADO	6	0	0	0	0	0	0	0	0	0	0	0	0	0	0	1	1	1	1	1	1	0	1	0	0	1	0	0	1	0	0	0	9	2	1	1	0	0	0	0	1	0	0
666	VERANO	F	41	DISTRITO FEDERAL	HOSPITALIZADO	0	0	0	1	0	0	0	0	0	0	0	0	0	0	0	1	1	1	0	0	0	1	1	1	1	1	1	1	0	1	1	0	12	0	0	0	0	0	0	0	0	0	0	HPIV1_
667	VERANO	F	59	TABASCO	HOSPITALIZADO	-42187	0	0	0	0	0	0	0	0	0	0	0	0	0	0	0	0	0	0	0	0	1	0	0	0	0	1	1	1	0	1	0	5	2	1	1	1	0	0	0	0	0	0
668	VERANO	M	2	QUINTANA ROO	HOSPITALIZADO	1	0	0	0	0	0	0	0	1	0	0	0	0	1	0	0	1	2	0	0	0	0	1	0	0	0	1	0	1	1	0	0	5	0	0	0	0	0	0	0	0	0	0	HRV_HEV_
669	VERANO	M	1	QUINTANA ROO	HOSPITALIZADO	0	0	0	0	0	0	0	0	0	0	0	0	0	0	0	1	0	0	0	2	2	0	1	1	0	0	0	0	0	0	0	1	4	0	0	0	0	0	0	0	0	0	0
670	VERANO	F	6	QUINTANA ROO	HOSPITALIZADO	1	1	0	0	0	0	0	0	0	0	0	0	0	0	0	0	1	2	2	2	2	0	1	0	2	0	1	0	0	2	0	0	3	0	0	0	0	0	0	0	0	0	0	RSV_
671	VERANO	M	30	MEXICO	HOSPITALIZADO	4	0	0	0	0	0	0	0	0	0	0	0	0	0	0	0	1	1	1	0	0	0	1	1	0	0	1	0	0	1	0	0	7	0	0	0	0	0	0	0	0	0	0
672	VERANO	F	10	MEXICO	HOSPITALIZADO	3	0	0	0	0	0	0	0	0	0	0	0	0	0	0	1	1	1	0	1	0	1	1	1	0	0	1	0	0	1	0	0	9	2	1	1	0	1	0	0	0	0	0
673	VERANO	M	42	MEXICO	HOSPITALIZADO	2	0	0	0	0	0	0	0	0	0	0	0	0	0	0	0	0	0	0	0	0	1	0	0	1	0	1	0	1	1	0	0	5	2	1	1	0	0	0	1	0	0	0
674	VERANO	F	85	MEXICO	AMBULATORIO	0	0	0	0	0	0	0	0	0	0	0	0	0	0	0	1	1	1	0	1	1	1	0	1	0	0	1	0	0	1	0	0	9	2	1	1	1	0	0	0	0	0	0
675	VERANO	F	87	MEXICO	HOSPITALIZADO	2	0	0	0	0	0	0	0	0	0	0	0	0	0	0	1	1	1	1	1	1	1	0	1	0	0	1	0	0	1	0	0	10	2	1	1	1	0	0	0	0	0	0
676	VERANO	M	0	DISTRITO FEDERAL	HOSPITALIZADO	6	0	0	0	0	0	0	0	0	0	0	0	0	0	0	0	1	2	1	2	2	1	1	1	1	0	1	1	0	1	1	1	11	0	0	0	0	0	0	0	0	0	0
677	VERANO	F	55	MEXICO	HOSPITALIZADO	11	0	0	0	0	0	0	0	0	0	0	0	0	0	0	0	1	1	1	1	1	1	0	1	1	0	1	0	1	1	0	0	11	1	0	1	0	0	0	0	0	0	0
678	VERANO	M	5	SAN LUIS POTOSI	AMBULATORIO	0	0	0	0	0	0	0	1	0	0	0	0	0	0	0	1	1	1	1	1	1	1	1	1	0	1	0	0	0	1	0	0	11	0	0	0	0	0	0	0	0	0	0	HAdV_
679	VERANO	M	10	SAN LUIS POTOSI	AMBULATORIO	0	0	0	0	0	0	0	1	0	0	0	0	0	0	0	1	1	1	1	1	1	1	1	1	0	1	0	0	0	0	0	0	10	0	0	0	0	0	0	0	0	0	0	HAdV_
680	VERANO	M	55	SINALOA	AMBULATORIO	0	0	0	0	0	0	0	0	0	0	0	0	0	0	0	1	1	0	0	0	0	0	1	0	0	0	1	0	0	1	0	0	5	2	1	1	1	0	0	0	0	0	0
681	VERANO	M	37	SINALOA	HOSPITALIZADO	6	0	0	0	0	0	0	0	0	0	0	0	0	0	0	1	1	1	1	1	0	0	0	0	0	0	1	0	0	0	0	1	7	0	0	0	0	0	0	0	0	0	0
682	VERANO	M	34	SINALOA	HOSPITALIZADO	4	0	0	0	0	0	0	0	0	0	0	0	0	0	0	1	1	1	1	1	1	1	1	1	1	0	1	1	1	0	1	1	15	3	2	1	0	0	0	1	0	1	0
683	VERANO	M	66	MEXICO	HOSPITALIZADO	7	0	0	0	0	0	0	0	0	0	0	0	0	0	0	1	1	1	0	1	0	1	0	1	1	0	0	0	0	1	0	0	8	0	0	0	0	0	0	0	0	0	0
684	VERANO	M	65	SAN LUIS POTOSI	HOSPITALIZADO	10	0	0	0	0	0	0	0	0	0	0	0	0	0	0	1	1	1	0	0	0	1	0	1	0	0	1	0	0	1	0	0	7	1	0	1	0	0	0	0	0	0	0
685	VERANO	F	69	DISTRITO FEDERAL	HOSPITALIZADO	8	0	0	0	0	0	0	0	0	0	0	0	0	0	0	1	1	1	1	1	0	1	0	0	0	0	1	1	1	1	1	0	11	4	3	1	1	0	1	0	1	0	0
686	VERANO	M	75	MEXICO	HOSPITALIZADO	20	0	0	0	0	0	0	0	0	1	0	0	0	0	0	1	1	0	0	0	0	1	0	0	1	1	1	0	0	1	0	0	7	2	1	1	0	0	1	0	0	0	0	HCoV229E_
687	VERANO	F	77	MEXICO	HOSPITALIZADO	11	0	0	0	0	0	0	0	0	0	0	0	0	0	0	0	1	0	0	0	0	0	0	0	0	0	1	0	0	1	0	0	3	1	0	1	0	0	0	0	0	0	0
688	VERANO	F	54	MEXICO	HOSPITALIZADO	26	0	0	0	0	0	0	0	0	0	0	0	0	0	0	1	0	1	0	0	0	0	0	0	1	0	1	0	0	1	0	0	5	2	1	1	0	0	0	1	0	0	0
689	VERANO	M	72	MEXICO	HOSPITALIZADO	1	0	0	0	0	0	0	0	0	0	0	0	0	0	0	1	1	1	0	1	1	1	0	1	0	0	1	0	0	1	0	0	9	1	1	0	0	0	0	0	1	0	0
690	VERANO	F	46	MEXICO	HOSPITALIZADO	1	0	0	0	0	0	0	0	1	0	0	0	0	0	0	1	1	1	1	1	1	1	0	1	0	0	1	0	0	1	0	0	10	0	0	0	0	0	0	0	0	0	0	HRV_
691	VERANO	M	29	MEXICO	AMBULATORIO	0	0	0	0	0	0	0	0	0	1	0	0	0	0	0	1	1	1	1	1	0	0	1	1	0	0	0	0	0	0	0	0	7	0	0	0	0	0	0	0	0	0	0	HCoV229E_
692	VERANO	M	73	VERACRUZ	HOSPITALIZADO	2	0	0	0	0	0	0	0	0	0	0	0	0	0	0	1	1	1	0	1	1	0	0	0	0	0	1	0	0	0	0	0	6	0	0	0	0	0	0	0	0	0	0
693	VERANO	F	41	VERACRUZ	HOSPITALIZADO	3	0	0	0	0	0	0	0	0	0	0	0	0	0	0	1	1	0	0	1	1	0	0	0	0	0	1	0	0	0	0	0	5	2	1	1	1	0	0	0	0	0	0
694	VERANO	M	49	VERACRUZ	AMBULATORIO	0	0	0	0	0	0	0	0	0	0	0	0	0	0	0	1	1	1	1	1	1	0	1	0	0	0	0	0	0	0	0	0	7	0	0	0	0	0	0	0	0	0	0
695	VERANO	F	59	SAN LUIS POTOSI	HOSPITALIZADO	3	0	0	0	0	0	0	0	0	0	0	0	0	0	0	1	1	1	0	0	0	1	1	1	0	0	1	1	0	1	1	0	10	0	0	0	0	0	0	0	0	0	0
696	VERANO	F	1	PUEBLA	AMBULATORIO	0	0	0	0	0	0	0	0	1	1	0	0	0	0	0	0	1	0	1	0	0	0	1	0	0	0	1	0	0	0	0	0	4	0	0	0	0	0	0	0	0	0	0	HRV_HCoV229E_
697	VERANO	F	54	SAN LUIS POTOSI	HOSPITALIZADO	11	0	0	0	0	0	0	0	1	0	0	0	0	0	0	1	1	1	1	1	1	1	1	1	0	0	1	0	0	1	0	0	11	1	1	0	0	0	0	0	1	0	0	HRV_
698	VERANO	M	22	0	AMBULATORIO	0	0	0	0	0	0	0	0	0	0	0	0	0	0	0	1	0	0	0	0	0	0	0	0	0	0	0	0	0	0	0	0	1	0	0	0	0	0	0	0	0	0	0
699	VERANO	F	32	MEXICO	HOSPITALIZADO	16	0	0	0	0	0	0	0	0	0	0	0	0	0	0	1	1	1	0	0	0	1	0	1	0	0	1	0	0	1	0	0	7	2	1	1	0	0	0	0	1	0	0
700	VERANO	M	84	MEXICO	HOSPITALIZADO	9	0	0	0	0	0	0	0	0	0	0	0	0	0	0	0	1	0	0	0	0	0	1	0	1	0	1	0	0	0	0	0	4	2	1	1	0	0	1	0	0	0	0
701	VERANO	F	0	MEXICO	HOSPITALIZADO	9	0	0	0	0	0	0	0	0	0	0	0	0	0	0	1	1	1	1	1	1	0	1	1	1	0	1	0	1	1	0	0	12	0	0	0	0	0	0	0	0	0	0
702	VERANO	F	58	DISTRITO FEDERAL	HOSPITALIZADO	3	0	0	0	0	0	0	0	0	0	0	0	0	0	0	1	1	1	0	1	0	0	0	1	0	0	1	0	0	1	0	0	7	4	3	1	1	1	0	0	1	0	0
703	VERANO	M	60	MEXICO	HOSPITALIZADO	-1	0	0	0	0	0	0	0	0	0	0	0	0	0	0	1	1	0	0	0	0	0	0	0	0	0	1	0	0	0	0	0	3	1	0	1	0	0	0	0	0	0	0
704	VERANO	M	59	SINALOA	HOSPITALIZADO	4	0	0	0	0	0	0	0	0	0	0	0	0	0	0	0	1	1	1	0	0	1	1	1	0	1	1	0	0	0	0	1	9	0	0	0	0	0	0	0	0	0	0
705	VERANO	M	20	VERACRUZ	AMBULATORIO	0	0	0	0	0	0	0	1	0	0	0	0	0	0	0	1	1	1	1	1	1	0	1	0	0	0	0	0	0	0	0	0	7	0	0	0	0	0	0	0	0	0	0	HAdV_
706	VERANO	F	73	VERACRUZ	HOSPITALIZADO	1	0	0	0	0	0	0	0	0	0	0	0	0	0	0	1	1	1	0	1	1	0	1	0	0	0	1	0	0	0	0	0	7	3	2	1	1	1	0	0	0	0	0
707	VERANO	M	25	QUERETARO	HOSPITALIZADO	2	0	0	0	0	0	0	0	0	0	0	0	0	0	0	1	1	1	0	1	1	1	0	0	0	0	0	1	0	1	1	0	9	0	0	0	0	0	0	0	0	0	0
708	VERANO	F	64	QUERETARO	HOSPITALIZADO	19	0	0	0	0	0	0	0	0	0	0	0	0	0	0	0	1	1	1	1	1	1	0	0	0	0	1	0	0	1	0	0	8	4	3	1	1	0	1	1	0	0	0
709	VERANO	M	31	QUERETARO	HOSPITALIZADO	5	0	0	0	0	0	0	0	0	0	0	0	0	0	0	1	1	0	1	1	1	0	0	0	0	0	1	0	0	1	0	0	7	0	0	0	0	0	0	0	0	0	0
710	VERANO	M	64	QUERETARO	HOSPITALIZADO	2	0	0	0	0	0	0	0	1	0	0	0	0	0	0	1	1	1	1	0	0	1	1	0	1	0	1	0	0	1	0	0	9	2	1	1	0	1	0	0	0	0	0	HRV_
711	VERANO	M	86	JALISCO	HOSPITALIZADO	3	0	0	0	0	0	0	0	0	0	0	0	0	0	0	1	1	1	0	1	1	0	0	0	0	0	1	0	0	1	0	0	7	3	2	1	1	0	0	1	0	0	0
712	VERANO	F	63	SAN LUIS POTOSI	HOSPITALIZADO	18	0	0	0	0	0	0	0	0	0	0	0	0	0	0	1	1	1	0	1	1	1	1	1	0	0	1	0	0	1	0	0	10	3	2	1	0	0	1	1	0	0	0
713	VERANO	M	83	OAXACA	HOSPITALIZADO	7	0	0	0	0	0	0	0	0	0	0	0	0	0	0	0	1	0	0	0	0	0	1	0	0	0	1	0	0	0	0	1	4	0	0	0	0	0	0	0	0	0	0
714	VERANO	M	1	OAXACA	HOSPITALIZADO	2	0	0	0	0	0	0	0	0	0	0	0	0	0	0	1	1	0	0	2	2	1	1	0	2	0	1	0	0	2	0	1	6	0	0	0	0	0	0	0	0	0	0
715	VERANO	M	28	PUEBLA	HOSPITALIZADO	2	0	0	0	0	0	0	0	0	0	0	0	0	0	0	1	1	1	1	0	0	0	0	1	1	0	0	0	0	1	0	0	7	2	1	1	0	0	0	1	0	0	0
716	VERANO	M	82	PUEBLA	HOSPITALIZADO	4	0	0	0	0	0	0	0	0	0	0	0	0	0	0	1	1	1	0	0	0	0	0	0	1	0	1	0	0	1	0	0	6	1	0	1	0	0	0	0	0	0	0
717	VERANO	F	82	DISTRITO FEDERAL	HOSPITALIZADO	0	0	0	0	0	0	0	0	1	0	0	0	0	0	0	1	1	1	0	1	1	0	1	0	0	1	1	0	0	1	0	0	9	2	1	1	1	0	0	0	0	0	0	HRV_
718	VERANO	F	1	VERACRUZ	HOSPITALIZADO	1	0	0	0	0	0	0	0	0	0	0	0	0	0	1	1	1	0	0	1	1	0	1	0	0	0	1	0	0	0	0	1	7	0	0	0	0	0	0	0	0	0	0	HBoV_
719	VERANO	M	62	VERACRUZ	HOSPITALIZADO	3	0	0	0	0	0	0	0	0	0	0	0	0	0	0	1	0	1	0	1	1	0	0	0	0	0	1	0	0	0	0	0	5	0	0	0	0	0	0	0	0	0	0
720	VERANO	M	38	HIDALGO	HOSPITALIZADO	38	0	0	0	0	0	0	0	0	0	0	0	0	0	0	1	0	0	0	0	0	1	0	0	0	0	1	1	0	0	1	0	5	0	0	0	0	0	0	0	0	0	0
721	VERANO	M	22	MEXICO	HOSPITALIZADO	2	0	0	0	0	0	0	0	0	0	0	0	0	0	0	1	1	1	0	1	1	1	0	1	0	0	1	0	0	1	0	0	9	0	0	0	0	0	0	0	0	0	0
722	VERANO	M	27	MEXICO	HOSPITALIZADO	1	0	0	0	0	0	0	0	0	0	0	0	0	0	0	1	1	0	0	0	0	0	1	1	0	0	1	0	0	0	0	0	5	0	0	0	0	0	0	0	0	0	0
723	VERANO	F	95	DISTRITO FEDERAL	HOSPITALIZADO	8	0	0	0	0	0	0	0	0	0	0	0	0	0	0	1	1	1	0	1	1	1	1	1	1	0	1	0	0	1	0	0	11	0	0	0	0	0	0	0	0	0	0
724	VERANO	M	48	OAXACA	HOSPITALIZADO	6	0	0	0	0	0	0	0	0	0	0	0	0	0	0	0	1	0	0	0	0	0	0	0	0	0	0	0	0	0	0	0	1	2	1	1	1	0	0	0	0	0	0
725	VERANO	M	28	VERACRUZ	HOSPITALIZADO	6	0	0	0	0	0	0	0	0	0	0	0	0	0	0	1	1	1	1	0	0	1	0	1	0	0	1	0	0	0	0	0	7	0	0	0	0	0	0	0	0	0	0
726	VERANO	F	92	VERACRUZ	HOSPITALIZADO	5	0	0	0	0	0	1	0	0	0	0	0	0	0	0	1	1	1	0	1	1	0	0	0	0	0	1	0	0	0	0	0	6	1	0	1	0	0	0	0	0	0	0	HPIV4_
727	VERANO	M	32	BAJA CALIFORNIA SUR	HOSPITALIZADO	2	0	0	0	0	0	0	0	0	0	0	0	0	0	0	0	0	0	0	0	0	0	0	0	0	0	1	0	0	0	0	0	1	0	0	0	0	0	0	0	0	0	0
728	VERANO	F	71	DISTRITO FEDERAL	HOSPITALIZADO	2	0	0	0	0	0	0	0	1	0	0	0	0	0	0	1	1	1	0	1	1	1	1	1	0	0	1	0	0	1	0	0	10	3	2	1	1	0	1	0	0	0	0	HRV_
729	VERANO	M	86	BAJA CALIFORNIA NORTE	HOSPITALIZADO	4	0	0	0	0	0	0	0	0	0	0	0	0	0	0	2	1	1	1	2	2	1	0	0	1	2	1	0	0	2	0	0	6	2	1	1	0	0	0	1	0	0	0
730	VERANO	F	43	MEXICO	HOSPITALIZADO	6	0	0	0	0	0	0	0	0	0	0	0	0	0	0	1	1	1	0	1	1	1	0	1	0	0	1	0	0	0	0	0	8	0	0	0	0	0	0	0	0	0	0
731	VERANO	F	41	MEXICO	HOSPITALIZADO	7	0	0	0	0	0	0	0	0	0	0	0	0	0	0	1	1	1	0	0	0	0	0	1	0	0	1	0	0	0	0	0	5	0	0	0	0	0	0	0	0	0	0
732	VERANO	F	83	MEXICO	HOSPITALIZADO	8	0	0	0	0	0	0	0	0	0	0	0	0	0	0	1	1	1	0	0	0	1	0	0	0	0	1	0	0	0	0	0	5	2	1	1	1	0	0	0	0	0	0
733	VERANO	M	49	QUERETARO	HOSPITALIZADO	6	0	0	0	0	0	0	0	0	0	0	0	0	0	0	1	1	1	1	1	1	1	1	1	1	0	1	0	0	1	0	0	12	2	1	1	1	0	0	0	0	0	0
734	VERANO	F	81	MEXICO	HOSPITALIZADO	5	0	0	0	0	0	0	0	0	0	0	0	0	0	0	0	1	1	0	0	0	1	0	0	1	0	1	0	1	0	0	0	6	2	1	1	1	0	0	0	0	0	0
735	VERANO	F	70	MEXICO	HOSPITALIZADO	4	1	0	0	0	0	0	0	0	0	0	0	0	0	0	1	1	1	0	1	1	1	0	1	0	0	0	0	0	1	0	0	8	2	1	1	1	0	0	0	0	0	0	RSV_
736	VERANO	F	91	SINALOA	HOSPITALIZADO	3	0	0	0	0	0	0	0	0	0	0	0	0	0	0	1	1	1	0	0	0	0	0	1	0	1	1	0	0	1	0	1	8	2	1	1	0	0	0	1	0	0	0
737	VERANO	M	80	QUERETARO	HOSPITALIZADO	0	0	0	0	0	0	0	0	0	0	0	0	0	0	0	1	1	1	1	0	0	1	0	0	1	0	1	0	0	1	0	0	8	0	0	0	0	0	0	0	0	0	0
738	VERANO	M	71	TLAXCALA	HOSPITALIZADO	8	0	0	0	0	0	0	0	0	0	0	0	0	0	0	1	1	0	1	1	1	1	1	1	0	0	1	0	0	1	0	0	10	2	1	1	1	0	0	0	0	0	0
739	VERANO	M	7	TABASCO	HOSPITALIZADO	-42216	0	0	0	0	0	0	0	1	0	0	0	0	0	0	0	1	0	0	0	0	1	1	0	0	0	1	0	0	0	0	0	4	0	0	0	0	0	0	0	0	0	0	HRV_
740	VERANO	M	9	QUERETARO	HOSPITALIZADO	2	0	0	0	0	0	0	0	0	0	0	0	0	0	0	1	1	0	1	0	1	1	1	0	0	0	0	1	0	0	1	0	8	2	1	1	0	1	0	0	0	0	0
741	VERANO	M	55	QUERETARO	HOSPITALIZADO	20	0	0	0	0	0	0	0	0	0	0	0	0	0	0	1	1	1	1	1	1	0	1	1	0	0	1	0	0	1	0	0	10	2	1	1	1	0	0	0	0	0	0
742	VERANO	M	49	QUERETARO	HOSPITALIZADO	139	0	0	0	0	0	0	0	0	0	0	0	0	0	0	0	1	0	0	0	1	1	0	1	1	1	1	0	0	1	0	0	8	0	0	0	0	0	0	0	0	0	0
743	VERANO	F	61	QUERETARO	HOSPITALIZADO	1	0	0	0	0	0	0	0	0	0	0	0	0	0	0	2	1	1	1	0	0	1	1	0	1	0	1	1	0	1	1	0	10	4	3	1	1	0	0	1	1	0	0
744	VERANO	M	67	DISTRITO FEDERAL	HOSPITALIZADO	0	0	0	0	0	0	0	0	0	0	0	0	0	0	0	1	1	1	0	1	1	1	1	1	0	0	1	0	0	1	0	0	10	2	1	1	1	0	0	0	0	0	0
745	VERANO	F	40	BAJA CALIFORNIA NORTE	HOSPITALIZADO	17	0	0	0	0	0	0	0	0	0	0	0	0	0	0	1	1	1	1	1	1	1	1	1	1	0	1	0	0	1	0	0	12	3	2	1	1	0	0	0	1	0	0
746	VERANO	M	3	MEXICO	HOSPITALIZADO	2	0	0	0	0	0	0	0	0	0	0	1	0	0	0	1	1	1	0	0	0	1	0	1	0	0	1	1	0	0	1	1	9	0	0	0	0	0	0	0	0	0	0	HCoVNL63_
747	VERANO	F	74	SAN LUIS POTOSI	HOSPITALIZADO	14	0	0	0	0	0	0	0	0	0	0	0	0	0	0	1	1	1	1	1	1	1	0	1	0	0	1	0	0	1	0	0	10	4	3	1	1	0	1	0	1	0	0
748	VERANO	M	34	TABASCO	HOSPITALIZADO	-42220	0	0	0	0	0	0	0	0	0	0	0	0	0	0	1	1	0	0	0	0	0	0	0	0	0	1	0	0	1	0	0	4	0	0	0	0	0	0	0	0	0	0
749	VERANO	F	63	TABASCO	HOSPITALIZADO	-42221	0	0	0	0	0	0	0	1	0	0	0	0	0	0	0	1	0	1	0	0	0	0	0	1	0	1	0	0	1	0	0	5	3	2	1	0	1	0	0	1	0	0	HRV_
750	VERANO	F	8	QUERETARO	HOSPITALIZADO	17	0	0	0	0	0	0	0	0	0	0	0	0	0	0	1	1	0	1	1	0	0	1	1	1	0	0	0	1	1	0	0	9	0	0	0	0	0	0	0	0	0	0
751	VERANO	M	6	QUERETARO	HOSPITALIZADO	13	0	0	0	0	0	0	0	0	0	0	0	0	0	0	0	1	1	0	1	1	1	0	0	1	0	1	0	0	1	0	0	8	0	0	0	0	0	0	0	0	0	0
752	VERANO	F	38	DISTRITO FEDERAL	AMBULATORIO	0	0	0	0	0	0	0	0	1	0	0	0	0	0	0	0	1	1	1	1	0	0	1	0	0	0	0	0	0	0	0	0	5	1	1	0	0	0	0	0	1	0	0	HRV_
753	VERANO	F	66	MEXICO	HOSPITALIZADO	4	0	0	0	0	0	0	0	0	0	0	0	0	0	0	1	1	1	0	1	1	1	0	1	0	0	1	0	0	1	0	0	9	4	3	1	1	0	1	0	1	0	0
754	VERANO	M	78	TABASCO	HOSPITALIZADO	-42225	0	0	0	0	0	0	0	0	0	0	0	0	0	0	0	1	0	0	0	0	1	1	0	0	0	1	0	0	0	0	0	4	0	0	0	0	0	0	0	0	0	0
755	VERANO	F	79	HIDALGO	HOSPITALIZADO	3	0	0	0	0	0	0	0	0	0	0	0	0	0	0	0	1	1	1	1	1	1	1	1	0	0	1	0	0	0	0	0	9	2	1	1	0	1	0	0	0	0	0
756	VERANO	F	52	MEXICO	HOSPITALIZADO	-42227	0	0	0	0	0	0	0	0	0	0	0	0	0	0	1	1	1	1	1	1	1	1	1	1	0	1	0	0	0	0	0	11	3	2	1	1	0	0	0	1	0	0
757	VERANO	F	50	HIDALGO	AMBULATORIO	0	0	0	0	0	0	0	0	0	0	0	0	0	0	0	0	0	1	0	0	0	0	0	0	1	0	1	0	0	1	0	0	4	4	3	1	1	0	0	1	1	0	0
758	VERANO	M	1	MEXICO	HOSPITALIZADO	4	0	0	0	0	1	0	0	0	0	0	0	0	0	0	1	1	1	1	1	1	1	0	1	0	0	1	0	0	1	0	1	11	0	0	0	0	0	0	0	0	0	0	HPIV3_
759	VERANO	F	44	MEXICO	HOSPITALIZADO	3	0	0	0	0	0	0	0	0	0	0	0	0	0	0	1	1	1	0	0	0	1	0	0	1	0	1	0	0	1	0	0	7	2	1	1	0	1	0	0	0	0	0
760	VERANO	M	57	MEXICO	HOSPITALIZADO	4	0	0	0	0	0	0	0	0	0	0	0	0	0	0	1	1	1	1	0	0	0	1	0	0	0	1	0	0	0	0	0	6	2	1	1	0	0	0	0	1	0	0
761	VERANO	F	54	MEXICO	HOSPITALIZADO	-42227	0	0	0	0	0	0	0	0	0	0	0	0	0	0	1	1	1	0	1	1	1	1	1	1	0	1	0	0	0	0	0	10	2	1	1	0	0	0	0	1	0	0
762	VERANO	M	71	DISTRITO FEDERAL	HOSPITALIZADO	0	0	0	0	0	0	0	0	0	0	0	0	0	0	0	1	1	1	0	1	1	1	0	1	0	1	1	0	0	1	0	0	10	2	1	1	1	0	0	0	0	0	0
763	VERANO	F	2	QUINTANA ROO	HOSPITALIZADO	2	1	0	0	0	0	1	0	0	0	0	0	0	0	0	1	1	0	0	0	0	0	1	0	0	0	0	0	0	0	0	1	4	0	0	0	0	0	0	0	0	0	0	RSV_HPIV4_
764	VERANO	M	82	QUERETARO	HOSPITALIZADO	18	0	0	0	0	0	0	0	0	0	0	0	0	0	0	1	1	1	0	1	1	1	1	0	1	0	1	1	0	1	1	0	12	2	1	1	0	0	0	1	0	0	0
765	VERANO	F	56	QUERETARO	HOSPITALIZADO	20	0	0	0	0	0	0	0	0	0	0	0	0	0	0	2	1	0	1	1	1	1	0	1	0	1	1	0	0	1	0	0	9	2	1	1	1	0	0	0	0	0	0
766	VERANO	M	78	QUINTANA ROO	HOSPITALIZADO	1	0	0	0	0	0	0	0	0	0	0	0	0	0	0	0	0	2	2	1	0	1	0	0	2	0	1	0	1	1	0	0	5	3	2	1	1	0	1	0	0	0	0
767	VERANO	F	26	VERACRUZ	HOSPITALIZADO	8	0	0	0	0	0	0	0	0	0	0	0	0	0	0	1	1	1	0	1	1	1	0	0	0	0	1	1	0	1	1	0	10	1	1	0	0	0	0	0	0	0	1
768	VERANO	M	1	MEXICO	AMBULATORIO	0	0	0	0	0	0	0	1	1	0	0	0	0	0	0	0	1	0	1	1	0	0	1	0	0	0	0	0	0	0	0	1	5	0	0	0	0	2	0	0	0	0	0	HAdV_HRV_
769	VERANO	M	1	MEXICO	AMBULATORIO	0	0	0	0	0	0	0	0	1	0	0	0	0	0	0	0	1	0	1	1	0	0	1	0	0	0	0	0	0	0	0	1	5	0	0	0	0	2	0	0	0	0	0	HRV_
770	VERANO	M	0	MEXICO	HOSPITALIZADO	4	1	0	0	0	0	1	0	0	0	0	0	0	0	0	1	1	0	0	0	0	0	1	0	0	0	1	0	0	0	0	1	5	0	0	0	0	0	0	0	0	0	0	RSV_HPIV4_
771	VERANO	M	85	MEXICO	HOSPITALIZADO	6	0	0	0	0	0	0	0	0	0	0	0	0	0	0	1	1	0	0	0	0	0	0	0	1	0	1	0	0	0	0	0	4	2	1	1	0	0	0	1	0	0	0
772	VERANO	M	31	MEXICO	HOSPITALIZADO	4	0	0	0	0	0	0	0	0	0	0	0	0	0	0	1	1	0	0	0	0	0	0	0	1	0	1	0	0	0	0	0	4	2	1	1	0	0	0	1	0	0	0
773	VERANO	M	77	MEXICO	HOSPITALIZADO	15	0	0	0	0	0	0	0	0	0	0	0	0	0	0	0	1	1	0	0	0	0	0	0	1	1	1	0	0	1	0	0	6	1	0	1	0	0	0	0	0	0	0
774	VERANO	M	1	QUERETARO	HOSPITALIZADO	6	0	0	0	0	0	0	1	0	0	0	0	0	0	0	1	1	2	1	1	1	1	1	1	2	1	1	1	0	1	1	0	13	0	0	0	0	0	0	0	0	0	0	HAdV_
775	VERANO	M	45	PUEBLA	AMBULATORIO	0	0	0	0	0	0	0	0	0	1	0	0	0	0	0	1	1	1	1	1	1	1	1	1	0	0	0	0	1	0	0	0	10	2	1	1	0	0	0	0	0	1	0	HCoV229E_
776	VERANO	M	64	TABASCO	HOSPITALIZADO	-42234	0	0	0	0	0	0	0	0	0	0	0	0	0	0	0	1	1	1	0	0	1	0	0	0	0	1	0	0	0	0	0	5	3	2	1	1	0	0	0	1	0	0
777	VERANO	F	40	OAXACA	HOSPITALIZADO	8	0	0	0	0	0	0	0	0	0	0	0	0	0	0	1	0	1	0	1	1	1	0	1	0	0	1	0	0	1	0	1	9	3	2	1	0	0	1	0	1	0	0
778	VERANO	M	88	MEXICO	HOSPITALIZADO	9	0	0	0	0	0	0	0	0	0	0	0	0	0	0	1	1	1	0	0	0	1	0	0	1	0	1	0	1	0	0	0	7	3	2	1	1	0	0	1	0	0	0
779	VERANO	F	28	MEXICO	HOSPITALIZADO	7	0	0	0	0	0	0	0	0	0	0	0	0	0	0	1	1	1	1	1	1	1	0	1	0	0	1	0	0	1	0	0	10	0	0	0	0	0	0	0	0	0	0
780	VERANO	F	84	MEXICO	HOSPITALIZADO	4	0	0	0	0	0	0	0	0	0	0	0	0	0	0	0	1	1	0	0	0	1	0	0	0	0	1	0	1	0	0	0	5	2	1	1	1	0	0	0	0	0	0
781	VERANO	M	32	MEXICO	AMBULATORIO	0	0	0	0	0	0	0	0	0	0	0	0	0	0	0	1	1	1	0	1	1	1	1	1	0	0	0	0	0	0	0	0	8	0	0	0	0	0	0	0	0	0	0
782	VERANO	M	33	MEXICO	AMBULATORIO	0	0	0	0	0	0	0	0	0	0	0	0	0	0	0	1	1	1	1	1	1	0	1	1	0	0	0	0	0	1	0	0	9	1	1	0	0	0	0	0	1	0	0
783	VERANO	F	95	SAN LUIS POTOSI	HOSPITALIZADO	7	0	0	0	0	0	0	0	0	0	0	0	0	0	0	1	1	1	0	1	1	1	0	1	0	0	1	0	0	0	0	0	8	2	1	1	0	0	1	0	0	0	0
784	VERANO	F	57	SINALOA	HOSPITALIZADO	2	0	0	0	0	0	0	0	0	0	0	0	0	0	0	1	1	1	0	1	1	1	1	1	0	1	1	0	1	1	0	0	12	4	3	1	1	0	0	1	1	0	0
785	VERANO	F	35	QUINTANA ROO	HOSPITALIZADO	0	0	0	0	0	0	0	0	1	0	0	0	0	0	0	1	1	1	1	1	1	1	0	1	2	0	1	0	0	1	0	2	10	0	0	0	0	0	0	0	0	0	0	HRV_
786	VERANO	M	88	BAJA CALIFORNIA SUR	HOSPITALIZADO	2	0	0	0	0	0	0	0	0	0	0	0	0	0	0	1	1	1	0	0	0	1	1	0	2	0	1	0	0	1	0	0	7	2	1	1	1	0	0	0	0	0	0
787	VERANO	F	0	SINALOA	HOSPITALIZADO	6	1	0	0	0	0	0	1	0	0	1	0	0	0	1	1	1	2	2	2	2	2	1	2	2	0	1	0	0	2	0	1	5	0	0	0	0	0	0	0	0	0	0	RSV_HAdV_HCoVOC43_HBoV_
788	VERANO	M	6	QUERETARO	HOSPITALIZADO	5	0	0	0	0	0	0	0	0	0	0	0	0	0	0	0	1	1	0	1	1	1	1	0	0	0	1	1	0	1	1	0	10	0	0	0	0	0	0	0	0	0	0
789	VERANO	M	82	BAJA CALIFORNIA SUR	HOSPITALIZADO	1	0	0	0	0	0	0	0	0	0	0	0	0	0	0	1	1	0	0	0	0	1	1	0	1	0	1	0	0	1	0	0	7	0	0	0	0	0	0	0	0	0	0
790	VERANO	F	92	MEXICO	HOSPITALIZADO	2	0	0	0	0	0	0	0	0	0	0	0	0	0	0	0	1	1	0	0	0	1	0	0	1	0	1	0	1	1	0	0	7	1	0	1	0	0	0	0	0	0	0
791	VERANO	F	47	MEXICO	HOSPITALIZADO	5	0	0	0	0	0	0	0	0	0	0	0	0	0	0	0	1	1	0	0	0	1	0	0	0	0	1	0	0	1	0	0	5	0	0	0	0	0	0	0	0	0	0
792	VERANO	F	0	SINALOA	HOSPITALIZADO	3	1	0	0	0	0	0	0	1	0	0	0	0	0	1	0	1	0	1	0	0	0	0	1	0	1	1	1	0	0	1	0	7	0	0	0	0	0	0	0	0	0	0	RSV_HRV_HBoV_
793	VERANO	M	1	QUERETARO	HOSPITALIZADO	5	1	0	0	0	0	0	0	0	0	0	0	0	0	0	1	1	0	1	1	1	1	1	1	0	0	1	1	0	1	1	1	13	0	0	0	0	0	0	0	0	0	0	RSV_
794	VERANO	M	47	SINALOA	HOSPITALIZADO	0	0	0	0	0	0	0	0	0	0	0	0	0	0	0	0	1	1	0	1	0	0	1	0	0	1	1	0	0	0	0	1	7	3	2	1	0	0	0	1	1	0	0
795	VERANO	M	90	SINALOA	HOSPITALIZADO	0	0	0	0	0	0	0	0	0	0	0	0	0	0	0	1	1	1	1	1	0	0	0	0	0	0	1	0	0	0	0	1	7	0	0	0	0	0	0	0	0	0	0
796	VERANO	F	28	VERACRUZ	HOSPITALIZADO	30	0	0	0	0	0	0	0	0	0	0	0	0	0	0	0	0	0	0	0	0	1	0	0	0	0	1	0	1	0	0	0	3	0	0	0	0	0	0	0	0	0	0
797	VERANO	M	35	VERACRUZ	HOSPITALIZADO	4	0	0	0	0	0	0	0	0	0	0	0	0	0	0	1	1	1	0	1	1	1	1	1	1	0	1	0	0	1	0	0	11	0	0	0	0	0	0	0	0	0	0
798	VERANO	F	32	DISTRITO FEDERAL	AMBULATORIO	0	0	0	0	0	0	0	0	0	0	0	0	0	0	0	1	1	1	1	0	0	0	1	1	0	0	0	0	0	0	0	0	6	0	0	0	0	0	0	0	0	0	0
799	VERANO	M	96	DISTRITO FEDERAL	HOSPITALIZADO	5	0	0	0	0	0	0	0	0	0	0	0	0	0	0	1	1	1	0	1	1	1	1	1	0	0	1	0	0	1	0	0	10	0	0	0	0	0	0	0	0	0	0
800	VERANO	F	43	MEXICO	HOSPITALIZADO	6	0	0	0	0	0	0	0	0	0	0	0	0	0	0	1	1	1	1	1	1	1	1	1	0	0	1	0	0	1	0	0	11	2	1	1	1	0	0	0	0	0	0
801	VERANO	M	53	MEXICO	HOSPITALIZADO	6	0	0	0	0	0	0	0	0	0	0	0	0	0	0	1	1	1	1	1	1	1	0	1	0	0	1	0	0	1	0	0	10	3	2	1	1	0	0	0	1	0	0
802	VERANO	M	66	VERACRUZ	HOSPITALIZADO	4	0	0	0	0	0	0	0	0	0	0	0	0	0	0	1	1	0	0	1	1	0	0	0	0	0	1	0	0	0	0	0	5	0	0	0	0	0	0	0	0	0	0
803	VERANO	M	69	VERACRUZ	HOSPITALIZADO	3	0	0	0	0	0	0	1	0	0	0	0	0	0	0	0	1	0	1	0	0	1	1	0	1	0	1	0	0	1	0	0	7	2	1	1	1	0	0	0	0	0	0	HAdV_
804	VERANO	F	27	VERACRUZ	HOSPITALIZADO	3	0	0	0	0	0	0	0	0	0	0	0	0	0	0	1	0	2	2	2	2	1	1	0	2	0	0	0	0	2	0	0	3	2	1	1	1	0	0	0	0	0	0
805	VERANO	M	67	SAN LUIS POTOSI	HOSPITALIZADO	1	0	0	0	0	0	0	0	0	0	0	0	0	0	0	1	1	1	0	1	0	0	1	1	0	0	1	0	0	0	0	0	7	3	2	1	1	0	0	0	1	0	0
806	VERANO	F	1	QUINTANA ROO	HOSPITALIZADO	1	1	0	0	0	0	0	0	0	0	0	0	0	0	0	1	1	0	1	0	0	0	1	0	0	1	1	0	0	0	0	1	7	0	0	0	0	0	0	0	0	0	0	RSV_
807	VERANO	F	63	SINALOA	HOSPITALIZADO	0	0	0	0	0	0	0	0	0	0	0	0	0	0	0	1	1	1	1	1	0	0	0	1	0	1	1	0	0	0	0	1	9	0	0	0	0	0	0	0	0	0	0
808	VERANO	M	0	QUINTANA ROO	HOSPITALIZADO	5	1	0	0	0	0	0	0	0	0	0	0	0	0	0	1	1	2	0	0	0	0	0	0	2	1	1	1	0	0	1	1	7	0	0	0	0	0	0	0	0	0	0	RSV_
809	VERANO	F	78	MEXICO	HOSPITALIZADO	7	0	0	0	0	0	0	0	0	0	0	0	0	0	0	0	1	1	0	1	1	1	0	1	0	0	1	0	0	1	0	0	8	2	1	1	1	0	0	0	0	0	0
810	VERANO	M	55	MEXICO	HOSPITALIZADO	2	0	0	0	0	0	0	0	0	0	0	0	0	0	0	0	0	0	0	0	0	1	0	0	0	0	1	0	0	0	0	0	2	2	1	1	0	0	0	1	0	0	0
811	VERANO	M	97	MEXICO	HOSPITALIZADO	14	0	0	0	0	0	0	0	0	0	0	0	0	0	0	1	1	1	1	1	1	1	0	1	1	0	1	0	1	1	0	0	12	2	1	1	1	0	0	0	0	0	0
812	VERANO	M	69	MEXICO	HOSPITALIZADO	4	0	0	0	0	0	0	0	0	0	0	0	0	0	0	0	1	1	0	0	0	0	0	0	0	0	1	0	0	1	0	0	4	2	1	1	0	0	0	1	0	0	0
813	VERANO	F	20	VERACRUZ	AMBULATORIO	0	0	0	0	0	0	0	0	0	0	0	0	0	0	0	1	1	1	1	1	1	0	1	1	0	0	0	0	0	0	0	0	8	0	0	0	0	0	0	0	0	0	0
814	VERANO	M	68	MEXICO	HOSPITALIZADO	1	0	0	0	0	0	0	0	0	0	0	0	0	0	0	0	1	0	0	0	1	1	1	0	1	0	0	0	1	1	0	0	7	0	0	0	0	0	0	0	0	0	0
815	VERANO	F	77	DISTRITO FEDERAL	HOSPITALIZADO	4	0	0	0	0	0	0	0	0	0	0	0	0	0	0	1	1	0	1	1	0	0	0	1	0	0	1	0	0	0	0	0	6	2	1	1	1	0	0	0	0	0	0
816	VERANO	M	45	DISTRITO FEDERAL	HOSPITALIZADO	1	0	0	0	0	0	0	0	0	0	0	0	0	0	0	1	1	1	0	0	1	1	1	1	1	0	0	0	0	0	0	0	8	2	1	1	0	0	0	0	0	1	0
817	VERANO	F	0	TABASCO	HOSPITALIZADO	-42248	0	0	0	0	0	0	0	0	0	0	0	0	0	0	1	1	1	0	1	1	1	0	1	0	0	1	1	0	1	1	0	11	0	0	0	0	0	0	0	0	0	0
818	VERANO	M	81	VERACRUZ	HOSPITALIZADO	13	0	0	0	0	0	0	0	0	0	0	0	0	0	0	0	1	0	0	0	0	1	0	0	0	0	1	0	0	0	0	0	3	0	0	0	0	0	0	0	0	0	0
819	VERANO	M	45	HIDALGO	HOSPITALIZADO	6	0	0	0	0	0	0	0	0	0	0	0	0	0	0	0	1	1	1	0	0	0	1	0	0	0	1	0	0	0	0	0	5	3	2	1	1	0	0	1	0	0	0
820	VERANO	F	12	HIDALGO	HOSPITALIZADO	5	0	0	0	0	0	0	0	0	0	0	0	0	0	0	1	1	1	1	1	1	1	1	1	1	0	1	0	0	0	0	0	11	0	0	0	0	0	0	0	0	0	0
821	VERANO	F	56	HIDALGO	HOSPITALIZADO	5	0	0	0	0	0	0	0	1	0	0	0	0	0	0	0	1	1	1	0	0	0	1	1	0	0	1	0	0	0	0	0	6	2	1	1	1	0	0	0	0	0	0	HRV_
822	VERANO	F	90	HIDALGO	HOSPITALIZADO	4	0	0	0	0	0	0	0	0	0	0	0	0	0	0	0	1	1	1	0	0	0	1	0	0	0	0	0	1	0	0	0	5	0	0	0	0	0	0	0	0	0	0
823	VERANO	F	14	DISTRITO FEDERAL	AMBULATORIO	0	1	0	0	0	0	0	0	0	0	0	0	0	0	0	1	1	1	1	0	0	0	0	1	0	0	0	0	0	1	0	0	6	0	0	0	0	0	0	0	0	0	0	RSV_
824	VERANO	M	75	MEXICO	HOSPITALIZADO	2	0	0	0	0	0	0	0	0	1	0	0	0	0	0	1	1	0	0	0	0	0	0	0	0	0	1	0	0	1	0	0	4	2	1	1	0	0	0	1	0	0	0	HCoV229E_
825	VERANO	M	79	VERACRUZ	HOSPITALIZADO	11	0	0	0	0	0	0	0	0	0	0	0	0	0	0	1	1	0	0	0	0	1	0	1	0	0	1	0	0	0	0	0	5	2	1	1	1	0	0	0	0	0	0
826	VERANO	F	78	VERACRUZ	HOSPITALIZADO	7	0	0	0	0	0	0	0	0	0	0	0	0	0	0	1	1	1	0	1	1	1	1	1	0	0	1	0	0	1	0	0	10	2	1	1	0	1	0	0	0	0	0
827	VERANO	F	74	MEXICO	HOSPITALIZADO	19	0	0	0	0	0	0	0	0	0	0	0	0	0	0	0	1	1	0	0	0	1	0	0	0	0	1	0	0	1	0	0	5	2	1	1	1	0	0	0	0	0	0
828	VERANO	F	82	DISTRITO FEDERAL	HOSPITALIZADO	8	0	0	0	0	0	0	0	0	0	0	0	0	0	0	0	1	0	0	1	0	1	1	0	0	0	1	0	0	0	0	0	5	0	0	0	0	0	0	0	0	0	0
829	VERANO	F	74	SAN LUIS POTOSI	HOSPITALIZADO	7	0	0	0	0	0	0	0	0	0	0	0	0	0	0	1	1	1	0	0	0	0	0	0	0	0	0	0	0	0	0	0	3	3	2	1	1	0	0	0	1	0	0
830	VERANO	M	1	TABASCO	HOSPITALIZADO	-42254	0	0	0	0	0	0	0	0	0	0	0	0	0	0	1	0	1	1	1	1	1	1	0	1	0	1	0	0	1	0	0	10	2	1	1	1	0	0	0	0	0	0
831	VERANO	F	77	MEXICO	HOSPITALIZADO	2	0	0	0	0	0	0	0	0	0	0	0	0	0	0	0	1	1	0	0	0	1	0	1	0	0	1	0	0	1	0	0	6	0	0	0	0	0	0	0	0	0	0
832	VERANO	F	46	MEXICO	HOSPITALIZADO	4	0	0	0	0	0	0	0	0	0	0	0	0	0	0	1	0	0	0	0	0	1	0	0	0	1	1	0	1	0	0	0	5	1	1	0	0	0	0	0	1	0	0
833	VERANO	M	71	BAJA CALIFORNIA SUR	HOSPITALIZADO	2	0	0	0	0	0	0	0	0	0	0	0	0	0	0	1	1	1	0	1	1	1	1	1	1	1	1	0	0	1	0	0	12	3	2	1	1	0	0	0	1	0	0
834	VERANO	M	0	DISTRITO FEDERAL	HOSPITALIZADO	2	1	0	0	0	0	0	0	0	0	0	0	1	0	0	1	1	0	0	0	0	0	1	0	0	0	0	0	0	0	0	1	4	0	0	0	0	0	0	0	0	0	0	RSV_HCoVHKU1_
835	VERANO	M	88	MEXICO	HOSPITALIZADO	13	0	0	0	0	0	0	0	0	0	0	0	0	0	0	1	1	0	0	0	0	0	1	1	0	0	1	0	0	0	0	0	5	1	0	1	0	0	0	0	0	0	0
836	VERANO	M	75	DISTRITO FEDERAL	HOSPITALIZADO	0	0	0	0	0	0	0	0	0	0	0	0	0	0	0	1	1	1	0	1	1	1	0	0	0	1	1	1	0	0	1	0	10	1	0	1	0	0	0	0	0	0	0
837	VERANO	M	22	MEXICO	HOSPITALIZADO	3	0	0	0	0	0	0	0	0	0	0	0	0	0	0	1	0	1	0	0	0	0	0	0	0	0	1	0	1	1	0	0	5	0	0	0	0	0	0	0	0	0	0
838	VERANO	M	50	PUEBLA	HOSPITALIZADO	10	0	0	0	0	0	0	0	0	0	0	0	0	0	0	1	1	1	0	1	1	1	1	1	0	0	1	0	1	1	0	0	11	0	0	0	0	0	0	0	0	0	0
839	VERANO	M	0	QUERETARO	HOSPITALIZADO	10	0	0	0	0	0	0	0	1	0	0	0	0	0	0	1	1	0	1	0	0	1	1	1	0	1	1	1	1	1	1	1	13	0	0	0	0	0	0	0	0	0	0	HRV_
840	VERANO	F	7	QUERETARO	HOSPITALIZADO	11	0	0	0	0	0	0	0	1	0	0	0	0	0	0	0	1	1	0	1	1	1	1	1	1	0	0	0	0	1	0	1	10	0	0	0	0	0	0	0	0	0	0	HRV_
841	VERANO	M	25	MEXICO	HOSPITALIZADO	6	0	0	0	0	0	0	0	0	0	0	1	0	0	0	1	1	1	1	1	1	1	1	1	1	1	1	1	0	1	1	0	15	2	1	1	0	0	0	1	0	0	0	HCoVNL63_
842	VERANO	F	0	TABASCO	HOSPITALIZADO	-42264	0	0	0	0	0	0	0	1	0	0	0	0	0	0	0	1	1	0	0	0	0	1	0	0	0	1	0	1	0	0	1	6	0	0	0	0	0	0	0	0	0	0	HRV_
843	VERANO	F	45	TABASCO	HOSPITALIZADO	-42264	0	0	0	0	0	0	0	0	0	0	0	0	0	0	1	0	1	0	0	0	0	0	0	0	0	0	0	0	0	0	0	2	0	0	0	0	0	0	0	0	0	0
844	VERANO	F	80	DISTRITO FEDERAL	HOSPITALIZADO	18	0	0	0	0	0	0	0	0	0	0	0	0	0	0	0	1	0	0	0	0	1	1	0	0	0	1	1	0	0	1	0	6	2	1	1	0	0	0	0	1	0	0
845	VERANO	F	52	DISTRITO FEDERAL	HOSPITALIZADO	-42264	0	0	0	0	0	0	0	1	0	0	0	0	0	0	1	1	1	0	1	1	1	1	1	0	0	1	0	0	1	0	0	10	0	0	0	0	0	0	0	0	0	0	HRV_
846	VERANO	F	22	DISTRITO FEDERAL	HOSPITALIZADO	27	0	0	0	0	0	0	0	0	0	0	0	0	0	0	1	1	1	0	1	1	1	0	1	0	1	1	0	0	1	0	0	10	0	0	0	0	0	0	0	0	0	0
847	VERANO	M	41	MEXICO	HOSPITALIZADO	4	0	0	0	0	0	0	0	0	0	0	0	0	0	0	1	1	1	0	1	1	0	0	0	0	1	0	0	0	0	0	1	7	0	0	0	0	0	0	0	0	0	0
848	VERANO	F	0	MEXICO	HOSPITALIZADO	3	0	0	0	0	0	0	0	0	0	0	0	0	0	0	1	1	1	1	1	1	1	0	1	0	0	1	0	0	1	0	0	10	2	1	1	1	0	0	0	0	0	0
849	VERANO	M	77	MEXICO	HOSPITALIZADO	1	0	0	0	0	0	0	0	0	0	0	0	0	0	0	0	1	1	0	0	0	0	1	0	0	0	1	0	0	0	0	0	4	1	0	1	0	0	0	0	0	0	0
850	OTOÑO	F	64	QUERETARO	HOSPITALIZADO	8	0	0	0	0	0	0	0	0	0	0	0	0	0	0	0	1	1	0	0	0	0	0	0	1	1	1	0	0	1	0	0	6	1	1	0	0	0	0	0	1	0	0
851	OTOÑO	M	23	QUERETARO	HOSPITALIZADO	2	0	0	0	0	0	0	0	0	0	0	0	0	0	0	1	0	1	1	1	0	0	1	0	0	1	0	0	0	0	0	0	6	0	0	0	0	0	0	0	0	0	0
852	OTOÑO	M	0	MEXICO	HOSPITALIZADO	11	0	0	0	0	0	0	0	0	0	0	0	0	0	0	1	1	1	0	1	1	1	1	0	1	0	0	0	0	1	0	0	9	3	2	1	0	0	1	1	0	0	0
853	OTOÑO	F	1	PUEBLA	HOSPITALIZADO	4	0	0	0	0	0	0	0	1	0	0	0	0	0	0	0	1	0	0	0	0	0	1	0	0	0	1	0	0	0	0	1	4	0	0	0	0	0	0	0	0	0	0	HRV_
854	OTOÑO	F	79	DISTRITO FEDERAL	HOSPITALIZADO	1	0	0	0	0	0	0	0	1	0	0	0	0	0	0	0	1	1	0	0	0	0	1	0	0	0	1	0	0	1	0	0	5	2	1	1	1	0	0	0	0	0	0	HRV_
855	OTOÑO	M	80	MEXICO	HOSPITALIZADO	21	0	0	0	0	0	0	0	1	0	0	0	0	1	0	2	1	1	1	0	0	0	1	1	1	0	1	0	0	1	0	0	8	0	0	0	0	0	0	0	0	0	0	HRV_HEV_
856	OTOÑO	M	52	DISTRITO FEDERAL	HOSPITALIZADO	6	0	0	0	0	0	0	0	1	0	0	0	0	0	0	0	1	1	0	1	1	0	1	1	0	0	0	0	0	1	0	0	7	2	1	1	0	0	0	1	0	0	0	HRV_
857	OTOÑO	M	36	MEXICO	HOSPITALIZADO	2	0	0	0	0	0	0	0	0	0	0	0	0	0	0	1	0	1	0	1	1	1	0	1	0	0	1	0	0	1	0	0	8	0	0	0	0	0	0	0	0	0	0
858	OTOÑO	F	82	MEXICO	HOSPITALIZADO	8	0	0	0	0	0	0	0	0	0	0	0	0	0	0	0	1	0	0	0	0	1	0	0	0	0	1	0	1	0	0	0	4	2	1	1	1	0	0	0	0	0	0
859	OTOÑO	M	74	MEXICO	HOSPITALIZADO	4	0	0	0	0	0	0	0	0	0	0	0	0	0	0	0	0	0	0	0	0	1	0	0	0	0	1	0	0	0	0	0	2	0	0	0	0	0	0	0	0	0	0
860	OTOÑO	M	61	MEXICO	HOSPITALIZADO	1	0	0	0	0	0	0	0	0	0	0	0	0	0	0	1	1	0	0	0	0	1	0	0	1	0	1	0	0	1	0	0	6	2	1	1	0	0	0	1	0	0	0
861	OTOÑO	F	0	TABASCO	HOSPITALIZADO	-42269	0	0	0	0	0	0	0	1	0	0	0	0	0	0	0	1	0	0	0	0	1	1	0	0	0	1	0	0	0	0	1	5	0	0	0	0	0	0	0	0	0	0	HRV_
862	OTOÑO	M	85	TABASCO	HOSPITALIZADO	-42269	0	0	0	0	0	0	0	0	0	0	0	0	0	0	0	1	1	0	0	0	1	0	0	1	0	1	0	0	1	0	0	6	3	2	1	1	0	0	1	0	0	0
863	OTOÑO	F	1	TABASCO	HOSPITALIZADO	-42269	0	0	1	0	0	0	0	0	0	0	0	0	0	0	0	1	0	1	0	0	0	1	0	0	0	1	0	0	0	0	1	5	0	0	0	0	0	0	0	0	0	0	HPIV1_
864	OTOÑO	F	73	DISTRITO FEDERAL	HOSPITALIZADO	0	0	0	0	0	0	0	0	0	0	0	0	0	0	0	1	1	1	0	1	1	1	0	1	0	0	1	0	0	1	0	0	9	0	0	0	0	0	0	0	0	0	0
865	OTOÑO	F	35	GUANAJUATO	HOSPITALIZADO	19	0	0	0	0	0	0	0	0	0	0	0	0	0	0	1	1	1	0	1	1	1	1	1	1	0	1	1	0	1	1	0	13	0	0	0	0	0	0	0	0	0	0
866	OTOÑO	F	38	GUANAJUATO	HOSPITALIZADO	8	0	0	0	0	0	0	0	1	0	0	0	0	0	0	1	1	1	1	1	1	1	1	1	0	0	1	0	0	1	0	1	12	0	0	0	0	0	0	0	0	0	0	HRV_
867	OTOÑO	M	1	0	HOSPITALIZADO	1	1	0	0	0	0	0	1	0	0	0	0	0	0	0	1	0	0	0	0	0	0	0	0	0	0	0	0	0	0	0	0	1	0	0	0	0	0	0	0	0	0	0	RSV_HAdV_
868	OTOÑO	M	80	MEXICO	HOSPITALIZADO	15	0	0	0	0	0	0	0	0	0	0	0	0	0	0	0	0	1	0	0	0	1	0	0	0	0	0	0	0	0	0	0	2	2	1	1	0	0	0	1	0	0	0
869	OTOÑO	M	71	MEXICO	HOSPITALIZADO	12	0	0	0	0	0	0	0	0	0	0	0	0	0	0	1	1	0	0	0	0	1	0	0	0	0	1	0	0	0	0	0	4	2	1	1	1	0	0	0	0	0	0
870	OTOÑO	M	65	MEXICO	HOSPITALIZADO	4	0	0	0	0	0	0	0	0	0	0	0	0	0	0	1	1	0	0	0	0	0	0	0	1	0	1	0	0	1	0	0	5	1	0	1	0	0	0	0	0	0	0
871	OTOÑO	M	63	MEXICO	HOSPITALIZADO	8	0	0	0	0	0	0	0	0	0	0	0	0	0	0	1	1	0	0	0	0	1	0	1	0	0	1	0	0	1	0	0	6	3	2	1	1	0	0	1	0	0	0
872	OTOÑO	F	48	0	HOSPITALIZADO	10	0	0	0	0	0	0	0	1	0	0	0	0	0	0	1	0	0	0	0	0	0	0	0	0	0	0	0	0	0	0	0	1	0	0	0	0	0	0	0	0	0	0	HRV_
